# Supplementary material for: Single-cell sequencing reveals the expansion and diversity of T cell subsets in the bone marrow microenvironment of chronic myeloid leukemia
Source: Genes Dis. 2025 Apr 4;12(5):101626. doi: 10.1016/j.gendis.2025.101626 (PMC12221761; doi:10.1016/j.gendis.2025.101626)
Supplement: Multimedia component 6 [file mmc6.xlsx]

## Sheet:  Sample information
Table S1. Statisitic information of CML and healthy control samples.
Sample	Sex	Age	Myelogram	Ratio of BCR/ABL1 (copy number) fusion gene to ABL1 gene	Number of Cells (BM)	Number of cells passed QC (BM)	Number of Cells (CD3)	Number of cells passed QC (CD3)
CML1	Male	40	CML-CP	0.8449	4173	3924	6745	6618
CML2	Female	78	CML-CP	0.5442	3279	3012	3469	3247
CML3	Female	53	CML-CP	0.4	7545	5559	2019	1784
CML5	Female	43	CML-CP	0.2832	5212	4365	5734	5495
CML6	Female	33	CML-CP	0.9215	6804	6177	5515	5349
Normal1	Female	46	/	/	/	/	7789	7715
Normal2	Male	20	/	/	5776	4568	6327	6243
Normal3	Male	22	/	/	6577	6354	1102	1086
