# Supplementary material for: Single-cell sequencing reveals the expansion and diversity of T cell subsets in the bone marrow microenvironment of chronic myeloid leukemia
Source: Genes Dis. 2025 Apr 4;12(5):101626. doi: 10.1016/j.gendis.2025.101626 (PMC12221761; doi:10.1016/j.gendis.2025.101626)
Supplement: Multimedia component 7 [file mmc7.xlsx]

## Sheet: sheet1
Table S2. Gene markers for cell annotation.
Total T cells
CellType	Marker
MAIT	SLC4A10,TRAV1-2,KLRB1
gdT	TRDC,KLRC1,TRDV2
DNT	CD4-CD8-
CD4 T cell	CD4,CD3D,CD3E,CD3G
CD8 T cell	CD8A,CD8B,CD3D,CD3E,CD3G
T cell subpopulation
CellType	Marker
CD4_naive	CD4,SELL,TCF7,CCR7,LEF1
CD8_naive	CD8A,CD8B,SELL,TCF7,CCR7,LEF1
CD4_TIMP1+Tm	CD4,TNFRSF4,GPR183,TIMP1
GZMK_CD8_EM	CD8ACD8B,GZMK
CD4_TE	CD4,S100A4,NKG7,PRF1,GNLY,GZMH
CD8_TE	CD8A,CD8B,S100A4,NKG7,PRF1,GNLY,GZMH
MAIT	SLC4A10,TRAV1-2,KLRB1
Treg	FOXP3
gdT	TRDC,KLRC1,TRDV2
CD8_gdT	CD8A,TRDC
DNT	CD4-CD8-
CD4_GZMK+_Tm	CD4,GZMK,TNFRSF4,GPR183
NKT	CD8A,CD8B,ITGA1,CD160
BM cells
CellType	Marker
CD4 T cell	CD4,CD3D,CD3E,CD3G
CD8 T cell	CD8A,CD8B,CD3D,CD3E,CD3G
NK	NKG7,KLRD1,KLRF1,KLRB1
CD14 Mono	CD14,CD68,CD163
CD16 Mono	FCGR3A,CSF1R
Pre_B	CD38,CD79A,MME,EBF1
B cell	CD79A,MS4A1,CD79B
Plasma cell	CD38,MZB1,JCHAIN
Erythroblast	HBB,HBD,GYPA,TMEM14C
Erythrocyte	HBB,HBD,TMCC2
GMP	ELANE,MPO,AZU1,CTSG
Neutrophil	CSF3R,FCGR3B
Myelocyte	CD24,ITGAM,CEACAM8
Promyelocyte	CEACAM8,CEACAM6
Monoblast	CST3,IRF8
Mast cell	GATA2,MS4A2,HDC,CPA3
