# Supplementary material for: Single-cell sequencing reveals the expansion and diversity of T cell subsets in the bone marrow microenvironment of chronic myeloid leukemia
Source: Genes Dis. 2025 Apr 4;12(5):101626. doi: 10.1016/j.gendis.2025.101626 (PMC12221761; doi:10.1016/j.gendis.2025.101626)
Supplement: Multimedia component 8 [file mmc8.xlsx]

## Sheet: Differential_expression_analysi
Table S3. Differential expression genes of CD8 T cells between CML and healthy controls.
Gene	baseMean	log2FoldChange	lfcSE	stat	pvalue	change
TNFRSF4	24.3871	-0.856309	0.433048	-1.9774	0.0479965	DOWN
ACAP3	53.3793	0.930092	0.346345	2.68545	0.00724317	UP
GNB1	230.63	0.832401	0.205274	4.05507	5.01184e-05	UP
PLCH2	19.7705	1.85965	0.828345	2.24502	0.0247669	UP
KCNAB2	471.571	0.485531	0.170994	2.83947	0.00451886	UP
GPR153	4.90355	4.82449	1.46503	3.29309	0.000990914	UP
ERRFI1	12.6108	-1.4677	0.636639	-2.30539	0.0211447	DOWN
H6PD	55.0951	0.936825	0.346484	2.70381	0.00685503	UP
SPSB1	15.1363	1.48827	0.664957	2.23815	0.0252111	UP
PIK3CD-AS2	10.8486	-1.49347	0.694807	-2.14948	0.0315962	DOWN
MTOR	99.0079	0.836196	0.333586	2.50669	0.0121868	UP
FBXO44	209.438	0.527625	0.20116	2.62292	0.00871807	UP
AGTRAP	485.023	0.501361	0.204285	2.45422	0.0141191	UP
KIAA2013	44.2888	1.1847	0.351933	3.36627	0.000761909	UP
AL031283.1	6.5503	3.2916	1.07603	3.05904	0.00222051	UP
EFHD2	904.953	1.33991	0.35058	3.82198	0.000132385	UP
IFFO2	31.2602	1.24561	0.408414	3.04987	0.00228942	UP
UBR4	253.284	0.898305	0.303099	2.96373	0.00303932	UP
EMC1	68.1598	0.678239	0.292996	2.31484	0.0206218	UP
MRTO4	143.018	-0.502539	0.253749	-1.98046	0.0476521	DOWN
EIF4G3	142.883	0.923078	0.358397	2.57557	0.0100074	UP
ID3	205.003	-0.871873	0.436992	-1.99517	0.0460242	DOWN
MDS2	63.9383	-1.46655	0.634992	-2.30956	0.0209127	DOWN
NIPAL3	188.532	-0.417534	0.207484	-2.01237	0.0441812	DOWN
RCAN3	408.463	-1.21812	0.461561	-2.63914	0.0083116	DOWN
RPS6KA1	477.277	0.526358	0.167323	3.14576	0.00165657	UP
ZDHHC18	50.1608	0.831309	0.340788	2.43938	0.0147127	UP
WDTC1	130.571	0.830337	0.30516	2.72099	0.00650858	UP
FGR	603.329	0.753741	0.247869	3.04088	0.0023589	UP
GMEB1	142.463	0.502435	0.208436	2.4105	0.0159306	UP
YARS	294.594	0.485006	0.208914	2.32156	0.0202569	UP
AC114490.2	38.0963	-0.768477	0.356912	-2.15313	0.0313087	DOWN
TFAP2E	4.80859	1.7717	0.903693	1.96051	0.0499364	UP
C1orf216	90.7176	1.02418	0.28282	3.62133	0.000293097	UP
STK40	94.9455	0.983366	0.358604	2.74221	0.00610277	UP
MANEAL	6.5488	1.64332	0.760272	2.16148	0.030658	UP
AKIRIN1	410.578	-0.406791	0.184042	-2.21032	0.0270833	DOWN
MACF1	787.285	0.971445	0.441836	2.19865	0.0279026	UP
AL033527.3	4.28535	3.75386	1.3716	2.73684	0.00620316	UP
TRIT1	76.1643	-0.665676	0.280567	-2.37261	0.017663	DOWN
HIVEP3	125.042	0.715625	0.322477	2.21915	0.0264767	UP
RPS8	39774	-0.673411	0.322175	-2.0902	0.0365999	DOWN
HECTD3	100.36	0.599006	0.233753	2.56256	0.0103904	UP
MOB3C	63.2778	0.68667	0.28119	2.44201	0.0146056	UP
BTF3L4	288.688	-0.682442	0.231824	-2.9438	0.0032421	DOWN
ZFYVE9	19.1557	-0.994034	0.44262	-2.2458	0.0247171	DOWN
LRP8	8.40499	1.52909	0.739333	2.0682	0.0386211	UP
TTC22	59.724	0.905961	0.301292	3.00692	0.00263912	UP
LEXM	22.1015	1.52691	0.643863	2.37148	0.0177168	UP
DHCR24	26.8179	1.57059	0.538527	2.91645	0.00354039	UP
MIR4422HG	20.1256	-1.02961	0.513	-2.00704	0.0447454	DOWN
OMA1	171.299	-0.524131	0.223826	-2.3417	0.0191964	DOWN
JUN	3358.22	2.1756	0.305999	7.10983	1.16187e-12	UP
HOOK1	45.1035	-1.26331	0.384848	-3.28263	0.00102842	DOWN
TM2D1	281.033	-0.43306	0.180483	-2.39946	0.0164194	DOWN
ATG4C	98.1664	-0.565288	0.222007	-2.54627	0.0108881	DOWN
ITGB3BP	126.219	-0.511024	0.220154	-2.32121	0.0202753	DOWN
PDE4B	261.895	-0.925065	0.332928	-2.77857	0.00545985	DOWN
TYW3	225.039	-0.404553	0.166497	-2.42979	0.0151074	DOWN
ACADM	298.184	-0.358426	0.182765	-1.96113	0.0498642	DOWN
ST6GALNAC3	13.4239	-1.63207	0.618084	-2.64054	0.00827748	DOWN
PIGK	126.724	-0.446699	0.222953	-2.00356	0.0451172	DOWN
AC103591.3	102.686	0.904147	0.459435	1.96795	0.0490733	UP
IFI44L	53.9296	-1.88008	0.625533	-3.00556	0.0026509	DOWN
IFI44	76.9841	-0.84377	0.2889	-2.92063	0.00349319	DOWN
LINC01725	12.0872	-1.89206	0.715727	-2.64356	0.00820403	DOWN
GBP1	442.616	-0.59434	0.240473	-2.47155	0.013453	DOWN
LRRC8D	104.08	-0.567956	0.231385	-2.45459	0.0141044	DOWN
TGFBR3	482.641	1.25503	0.429269	2.92363	0.00345973	UP
GLMN	143.18	-0.504349	0.204114	-2.47092	0.0134765	DOWN
FAM69A	86.8349	-0.726706	0.242187	-3.0006	0.00269451	DOWN
CCDC18	125.12	0.629414	0.279619	2.25097	0.0243872	UP
CNN3	21.5208	-1.28234	0.612811	-2.09255	0.0363892	DOWN
VCAM1	53.181	-1.19204	0.500161	-2.3833	0.0171581	DOWN
AC093157.1	86.7231	-0.644161	0.302563	-2.12902	0.0332528	DOWN
PRMT6	63.0161	-0.660756	0.257067	-2.57037	0.010159	DOWN
CSF1	45.0456	1.05399	0.35745	2.94863	0.00319183	UP
AL355816.2	42.7345	-1.31788	0.391464	-3.36654	0.000761167	DOWN
RSBN1	417.948	0.342686	0.157548	2.17512	0.0296211	UP
TSPAN2	196.956	0.758282	0.336246	2.25514	0.0241244	UP
TENT5C	190.828	-1.07317	0.542939	-1.9766	0.0480873	DOWN
PIAS3	87.3979	0.610454	0.248774	2.45385	0.0141336	UP
ANKRD34A	21.3619	1.12344	0.448536	2.50468	0.0122562	UP
TXNIP	8687.35	-0.897553	0.286003	-3.13827	0.00169949	DOWN
PDE4DIP	94.9657	0.66877	0.334941	1.99668	0.0458601	UP
HIST2H2BF	40.2068	1.86854	0.694698	2.68971	0.00715144	UP
HIST2H2AA4	87.2043	1.15327	0.543534	2.1218	0.0338546	UP
HIST2H2AB	29.7652	2.2303	0.588893	3.78727	0.00015231	UP
MRPS21	1134.18	-0.470784	0.220141	-2.13856	0.0324712	DOWN
CERS2	274.085	0.462943	0.191907	2.41234	0.0158507	UP
ZNF687	39.4618	1.14464	0.421201	2.71756	0.00657662	UP
S100A9	38.1557	1.41044	0.684624	2.06017	0.0393825	UP
S100A12	7.12717	2.43417	1.08506	2.24335	0.0248745	UP
S100A8	75.0058	2.1973	0.680966	3.22674	0.00125208	UP
SLC27A3	149.71	0.834526	0.247444	3.37259	0.000744648	UP
DENND4B	125.214	0.9706	0.337621	2.87482	0.00404261	UP
RAB13	7.37898	-1.52263	0.773857	-1.96758	0.0491163	DOWN
IL6R	83.8206	-1.16907	0.460604	-2.53812	0.0111451	DOWN
UBE2Q1	84.594	0.54056	0.253721	2.13053	0.0331277	UP
AL451085.1	22.2619	1.04067	0.492342	2.11371	0.0345398	UP
CKS1B	95.4544	-0.554412	0.254534	-2.17815	0.0293949	DOWN
ZBTB7B	57.4687	0.854187	0.29597	2.88606	0.00390103	UP
EFNA3	1.59517	3.29338	1.67649	1.96445	0.0494774	UP
SYT11	167.996	1.02742	0.346862	2.96204	0.0030561	UP
ARHGEF2	224.404	0.414459	0.196208	2.11235	0.0346564	UP
UBQLN4	73.5674	0.565062	0.284019	1.98952	0.046644	UP
LMNA	45.7087	1.51555	0.693148	2.18647	0.0287813	UP
SMG5	112.907	0.589741	0.24735	2.38423	0.0171148	UP
MEF2D	109.892	0.968838	0.355963	2.72174	0.00649397	UP
ARHGEF11	5.99871	-1.71783	0.852082	-2.01604	0.0437956	DOWN
FCRL6	809.146	0.785914	0.224229	3.50496	0.000456667	UP
SLAMF8	22.0874	1.1962	0.451353	2.65025	0.00804322	UP
AL590560.1	2.52327	2.99338	1.52267	1.96588	0.0493127	UP
SLAMF7	383.534	0.851723	0.26717	3.18795	0.00143287	UP
CD244	334.84	0.517066	0.261417	1.97794	0.0479356	UP
HSPA6	50.8082	2.56372	0.646848	3.9634	7.389e-05	UP
UCK2	37.3767	0.796376	0.374366	2.12727	0.0333978	UP
NME7	80.97	-0.694687	0.258138	-2.69115	0.0071207	DOWN
SELL	1644.42	-1.08714	0.48262	-2.25257	0.0242863	DOWN
VAMP4	218.721	-0.511056	0.21939	-2.32944	0.0198359	DOWN
FASLG	235.982	1.12123	0.277355	4.04258	5.28672e-05	UP
RALGPS2	29.3378	-1.35316	0.485821	-2.78531	0.00534765	DOWN
QSOX1	82.8763	0.539668	0.245673	2.19669	0.0280425	UP
IER5	102.918	1.82524	0.487632	3.74306	0.000181791	UP
GLUL	292.231	0.582812	0.217046	2.6852	0.0072486	UP
COLGALT2	35.2191	1.1884	0.451018	2.63493	0.00841557	UP
C1orf21	479.557	0.722595	0.305173	2.36782	0.0178934	UP
AL157402.2	100.206	-3.24792	0.901598	-3.60241	0.000315283	DOWN
KIF21B	165.268	1.13347	0.371943	3.04743	0.00230808	UP
PTPN7	612.767	0.552693	0.217946	2.53592	0.0112153	UP
LGR6	122.326	1.22516	0.345528	3.54575	0.000391502	UP
ATP2B4	501.007	0.737004	0.335249	2.19838	0.0279221	UP
ZC3H11A	186.522	-0.738811	0.296095	-2.49518	0.0125892	DOWN
SOX13	19.2395	1.66983	0.522238	3.19744	0.00138651	UP
RAB29	671.898	0.473868	0.22948	2.06497	0.0389261	UP
SLC41A1	49.9064	1.01519	0.454013	2.23604	0.0253494	UP
SRGAP2	75.057	0.927392	0.312728	2.96549	0.00302204	UP
MAPKAPK2	90.3078	0.696104	0.335125	2.07714	0.0377883	UP
CD55	575.791	-0.975929	0.412957	-2.36327	0.0181144	DOWN
ATF3	21.7318	2.35185	0.827625	2.84169	0.0044875	UP
AIDA	201.078	-0.370804	0.183889	-2.01646	0.0437516	DOWN
CAPN2	888.125	0.516327	0.201941	2.55681	0.0105636	UP
SRP9	1477.07	-0.462995	0.189634	-2.44152	0.0146257	DOWN
TRIM11	179.996	0.574098	0.197151	2.91197	0.00359159	UP
TOMM20	1253.8	-0.507707	0.238034	-2.13292	0.0329312	DOWN
CHRM3-AS2	157.011	-1.64618	0.510561	-3.22426	0.001263	DOWN
SDCCAG8	197.868	-0.562019	0.20601	-2.72812	0.00636973	DOWN
ADSS	441.391	-0.387521	0.153055	-2.53191	0.0113443	DOWN
RSAD2	37.7491	-1.14166	0.351202	-3.25071	0.00115116	DOWN
RNF144A	130.245	-0.552485	0.260995	-2.11684	0.0342731	DOWN
LINC01871	570.38	0.728866	0.254943	2.85894	0.00425057	UP
LINC00299	8.97203	2.3371	1.13844	2.05289	0.0400831	UP
KLF11	30.8933	1.84521	0.535747	3.44418	0.000572788	UP
LPIN1	246.489	0.595649	0.287452	2.07217	0.0382498	UP
FAM49A	97.4075	1.18481	0.431927	2.74308	0.00608659	UP
RHOB	227.674	1.54036	0.52525	2.93262	0.00336113	UP
FKBP1B	23.1161	1.57215	0.754453	2.08382	0.0371761	UP
WDR43	229.275	-0.535439	0.201553	-2.65657	0.00789412	DOWN
TOGARAM2	68.0223	1.07132	0.39974	2.68003	0.00736154	UP
LBH	1871.76	-0.295436	0.136568	-2.16328	0.0305195	DOWN
SLC30A6	104.623	-0.634186	0.234412	-2.70543	0.00682159	DOWN
CRIM1	37.0697	1.29976	0.493756	2.63239	0.00847859	UP
FEZ2	167.541	0.750537	0.288894	2.59797	0.00937774	UP
GEMIN6	138.13	-0.462429	0.230686	-2.00458	0.0450079	DOWN
COX7A2L	1056.24	-0.455379	0.219558	-2.07407	0.038073	DOWN
SRBD1	107.016	-0.566182	0.287382	-1.97013	0.048823	DOWN
PNPT1	140.18	-0.527935	0.23912	-2.20782	0.0272568	DOWN
C2orf74	166.339	-0.571384	0.289365	-1.97461	0.048312	DOWN
UGP2	579.972	-0.469447	0.167898	-2.79603	0.00517354	DOWN
PLEK	1955.48	0.884906	0.305199	2.89944	0.00373829	UP
ARHGAP25	700.196	0.550504	0.207737	2.65001	0.00804905	UP
MXD1	101.062	0.828218	0.343312	2.41243	0.0158464	UP
TEX261	42.0597	0.894996	0.328421	2.72514	0.00642734	UP
RAB11FIP5	42.012	2.14467	0.533045	4.02343	5.73557e-05	UP
DUSP11	312.118	-0.437416	0.183807	-2.37975	0.0173242	DOWN
DCTN1	249.85	0.614798	0.196148	3.13437	0.00172226	UP
TRABD2A	288.335	-1.01345	0.463934	-2.18448	0.0289268	DOWN
ST3GAL5	141.926	0.622805	0.263075	2.36741	0.0179132	UP
CYTOR	705.767	0.469863	0.204016	2.30307	0.0212747	UP
RPIA	326.838	-0.551461	0.248188	-2.22194	0.0262871	DOWN
TMEM127	102.166	0.798997	0.358649	2.2278	0.025894	UP
SNRNP200	474.306	0.614129	0.267847	2.29284	0.0218575	UP
AC021188.1	37.5923	0.884225	0.413096	2.14048	0.0323158	UP
ITPRIPL1	59.524	0.832903	0.322963	2.57895	0.00991025	UP
CNNM3	29.4847	0.805479	0.391236	2.05881	0.0395128	UP
SEMA4C	27.9978	1.15713	0.39311	2.94352	0.00324503	UP
ZAP70	1566.72	0.44817	0.158611	2.82559	0.00471943	UP
MGAT4A	670.86	-0.455759	0.209338	-2.17714	0.0294698	DOWN
MRPL30	151.726	-0.460717	0.198602	-2.3198	0.0203517	DOWN
TGFBRAP1	41.4165	0.758402	0.366048	2.07186	0.0382783	UP
FHL2	7.30779	2.05356	0.870913	2.35794	0.0183766	UP
C2orf40	34.5285	-1.71454	0.693927	-2.47078	0.0134819	DOWN
UXS1	228.759	-0.660473	0.265467	-2.48797	0.0128475	DOWN
MIR4435-2HG	298.648	0.729567	0.232796	3.13393	0.0017248	UP
FBLN7	8.31795	-1.56911	0.670304	-2.3409	0.0192373	DOWN
PSD4	238.084	0.830819	0.314881	2.63852	0.00832691	UP
CBWD2	200.804	-0.405769	0.173088	-2.34429	0.0190633	DOWN
HS6ST1	17.3262	1.20804	0.491382	2.45846	0.0139533	UP
PTPN18	353.964	0.881435	0.332907	2.64769	0.00810439	UP
RAB3GAP1	134.635	-0.941219	0.255618	-3.68212	0.000231301	DOWN
DARS	438.58	-0.62457	0.224198	-2.7858	0.00533965	DOWN
KYNU	11.5307	6.15635	1.58266	3.88987	0.000100296	UP
ARHGAP15	1113.19	-0.631423	0.194893	-3.23985	0.00119592	DOWN
ZEB2	850.473	0.920586	0.372295	2.47273	0.0134084	UP
MBD5	235.664	-0.483557	0.190706	-2.53562	0.011225	DOWN
MMADHC	562.778	-0.377848	0.188303	-2.0066	0.044792	DOWN
CYTIP	1457.99	-0.701859	0.241204	-2.90982	0.00361638	DOWN
ACVR1C	16.1389	-1.16065	0.565036	-2.05411	0.0399651	DOWN
DPP4	105.399	-1.03325	0.494462	-2.08964	0.0366501	DOWN
GCA	90.8164	-0.709988	0.257526	-2.75696	0.00583416	DOWN
CERS6	35.8148	-1.00227	0.424722	-2.35982	0.0182836	DOWN
FASTKD1	91.2763	-0.597992	0.23015	-2.59827	0.00936958	DOWN
METAP1D	69.436	-0.850108	0.357353	-2.3789	0.0173643	DOWN
ITGA6	239.922	-1.13198	0.404294	-2.79989	0.00511202	DOWN
PDK1	117.097	-0.644119	0.269131	-2.39333	0.0166964	DOWN
GPR155	110.731	-1.10451	0.300416	-3.6766	0.000236362	DOWN
CHN1	7.60014	-1.67582	0.731307	-2.29154	0.0219324	DOWN
NFE2L2	407.973	-0.590271	0.194635	-3.0327	0.00242375	DOWN
CWC22	243.427	-0.442778	0.218498	-2.02646	0.042718	DOWN
OSGEPL1	89.9684	-0.815856	0.256325	-3.1829	0.0014581	DOWN
STAT1	886.454	-1.22383	0.29025	-4.21645	2.48176e-05	DOWN
LINC01825	7.64869	-1.51591	0.746928	-2.02953	0.0424048	DOWN
HSPD1	876.958	-0.557859	0.234496	-2.37897	0.0173613	DOWN
PPIL3	203.845	-0.432077	0.215622	-2.00386	0.045085	DOWN
CASP10	59.4282	-0.706446	0.309962	-2.27914	0.022659	DOWN
STRADB	100.753	-0.523214	0.2545	-2.05585	0.0397966	DOWN
WDR12	84.8484	-0.647014	0.241582	-2.67823	0.00740116	DOWN
NBEAL1	220.967	-0.587478	0.210309	-2.7934	0.00521567	DOWN
CD28	186.659	-0.713705	0.339786	-2.10045	0.0356891	DOWN
ICOS	143.225	-0.791391	0.318621	-2.4838	0.0129989	DOWN
EEF1B2	10904.7	-0.663113	0.324507	-2.04345	0.0410082	DOWN
SPAG16	83.9871	-0.584823	0.264702	-2.20937	0.0271492	DOWN
CXCR1	44.9773	2.00134	0.60247	3.32189	0.000894107	UP
STK11IP	33.8808	0.80338	0.382137	2.10233	0.035524	UP
SERPINE2	26.8073	-1.95969	0.551672	-3.55227	0.000381921	DOWN
B3GNT7	4.66219	-2.06662	1.05402	-1.96071	0.0499129	DOWN
NMUR1	105.632	1.39814	0.428964	3.25934	0.0011167	UP
INPP5D	398.874	0.662506	0.317554	2.08628	0.0369534	UP
LINC01891	34.9628	-1.0469	0.521203	-2.00862	0.0445779	DOWN
AGAP1	20.1551	1.51811	0.628281	2.41629	0.0156794	UP
LRRFIP1	1467.24	0.350126	0.157784	2.21903	0.0264847	UP
TRAF3IP1	17.3587	-1.01445	0.451398	-2.24734	0.024618	DOWN
GPC1	4.45824	3.80722	1.24838	3.04973	0.00229049	UP
RNPEPL1	325.381	1.72443	0.258767	6.66403	2.66426e-11	UP
CAPN10	60.6748	1.1832	0.388388	3.04644	0.00231567	UP
MTERF4	295.504	-0.508304	0.225624	-2.25288	0.0242667	DOWN
BRPF1	76.7161	0.736958	0.31801	2.31741	0.0204816	UP
OGG1	119.305	0.45108	0.213362	2.11415	0.0345023	UP
TTLL3	40.022	1.12609	0.42503	2.64945	0.00806234	UP
TSEN2	58.9274	-0.620902	0.299557	-2.07274	0.0381969	DOWN
IQSEC1	132.924	0.798574	0.303083	2.63483	0.0084179	UP
NUP210	306.016	0.772155	0.264727	2.91679	0.00353648	UP
SLC6A6	78.6097	0.947365	0.324993	2.91503	0.00355656	UP
OXNAD1	824.468	-1.10025	0.360038	-3.05592	0.00224369	DOWN
SATB1	426.879	-0.8688	0.297207	-2.92322	0.00346435	DOWN
UBE2E2	31.6544	-1.42674	0.620692	-2.29863	0.021526	DOWN
UBE2E1	249.312	-0.410332	0.167053	-2.4563	0.0140374	DOWN
LINC02084	227.179	0.403438	0.191973	2.10153	0.0355944	UP
LINC01980	2.08118	-2.69411	1.31821	-2.04377	0.0409764	DOWN
TMPPE	4.31039	2.50492	1.13826	2.20066	0.02776	UP
CX3CR1	955.691	0.949037	0.291845	3.25185	0.00114655	UP
TCAIM	83.6904	-0.645541	0.249103	-2.59146	0.00955683	DOWN
LIMD1	47.124	1.14704	0.491017	2.33606	0.0194883	UP
SACM1L	289.281	-0.501465	0.225736	-2.22147	0.0263191	DOWN
FYCO1	76.6038	0.727758	0.300864	2.41889	0.015568	UP
NBEAL2	151.081	1.50206	0.447376	3.35749	0.000786536	UP
KIF9	53.6242	0.700774	0.317059	2.21023	0.0270892	UP
SLC26A6	32.2882	0.846611	0.36564	2.31542	0.02059	UP
WDR6	175.654	0.565076	0.228729	2.4705	0.0134924	UP
USP4	288.931	0.347884	0.175561	1.98156	0.0475285	UP
DAG1	35.6685	0.801281	0.39817	2.01241	0.0441769	UP
RNF123	44.7714	0.698597	0.338082	2.06635	0.0387951	UP
GNAI2	638.937	0.572389	0.175686	3.25802	0.00112194	UP
RASSF1	740.722	0.618536	0.236237	2.61829	0.00883728	UP
CACNA2D2	36.7054	1.51502	0.534287	2.83559	0.00457417	UP
RBM15B	87.0197	0.858742	0.408444	2.10247	0.0355119	UP
BAP1	76.0653	0.976577	0.363189	2.6889	0.00716889	UP
NISCH	113.209	0.631547	0.282239	2.23763	0.0252452	UP
PRKCD	98.0654	0.74366	0.288868	2.57439	0.0100417	UP
CCDC66	271.74	-0.486425	0.213032	-2.28335	0.02241	DOWN
FHIT	47.2737	-1.06159	0.505071	-2.10186	0.0355654	DOWN
SUCLG2	360.096	-0.377025	0.162029	-2.3269	0.0199708	DOWN
SUCLG2-AS1	20.996	-0.839347	0.398339	-2.10712	0.0351076	DOWN
FOXP1	873.618	-0.57428	0.222639	-2.57942	0.00989654	DOWN
ROBO1	10.127	-2.18404	0.840701	-2.59788	0.00938003	DOWN
NSUN3	109.841	-0.810904	0.281541	-2.88023	0.00397383	DOWN
CLDND1	570.489	-0.570399	0.201451	-2.83145	0.00463373	DOWN
GPR15	7.80742	-1.57802	0.638191	-2.47265	0.0134117	DOWN
SENP7	230.73	-0.585119	0.264639	-2.21101	0.027035	DOWN
ABHD10	139.524	-0.504335	0.198946	-2.53503	0.0112437	DOWN
BTLA	72.2269	-1.2071	0.334408	-3.60966	0.000306604	DOWN
CD200R1	65.331	-0.943264	0.405345	-2.32706	0.0199619	DOWN
AC078785.1	24.0389	-1.10017	0.43893	-2.50649	0.0121938	DOWN
ZBTB20-AS1	3.47256	2.59564	1.27092	2.04233	0.0411188	UP
PARP9	242.004	-0.603799	0.273281	-2.20944	0.0271438	DOWN
HEG1	71.5093	1.08928	0.533327	2.04242	0.0411097	UP
SEC61A1	276.29	0.487423	0.19416	2.51042	0.0120587	UP
PLXND1	55.7307	1.18308	0.451451	2.62062	0.00877699	UP
SLC35G2	28.1994	1.86561	0.778662	2.39592	0.0165786	UP
CEP70	47.2015	-0.670111	0.337034	-1.98826	0.0467833	DOWN
RASA2	575.521	-0.529844	0.193817	-2.73374	0.00626198	DOWN
GK5	183.116	0.695372	0.34534	2.01359	0.0440529	UP
EIF2A	478.408	-0.746998	0.189697	-3.93786	8.22127e-05	DOWN
GPR171	238.199	-1.14609	0.297543	-3.85185	0.00011723	DOWN
TIPARP-AS1	43.9851	-0.850874	0.339286	-2.50784	0.0121472	DOWN
PDCD10	572.707	-0.302564	0.137234	-2.20474	0.0274724	DOWN
GPR160	26.9067	-0.977594	0.475695	-2.05508	0.0398708	DOWN
TNFSF10	200.592	-0.573575	0.205611	-2.78962	0.00527707	DOWN
NDUFB5	527.584	-0.58565	0.270647	-2.16389	0.030473	DOWN
USP13	34.2423	1.14886	0.367131	3.1293	0.00175223	UP
DCUN1D1	130.885	-0.519202	0.225241	-2.3051	0.0211612	DOWN
MAGEF1	137.804	-0.619466	0.258987	-2.39189	0.0167621	DOWN
MAP3K13	112.695	-0.569471	0.28177	-2.02105	0.0432747	DOWN
TM4SF19	103.766	1.32763	0.426003	3.11648	0.00183022	UP
NRROS	159.678	0.801405	0.280747	2.85455	0.0043098	UP
PIGZ	6.18058	1.75167	0.79935	2.19137	0.0284251	UP
GAK	193.269	0.829414	0.285664	2.90346	0.00369063	UP
DGKQ	40.9043	1.69572	0.51027	3.32319	0.000889934	UP
FGFRL1	6.81854	2.19207	0.926524	2.36591	0.0179859	UP
CTBP1	202.827	0.627265	0.192671	3.25564	0.00113139	UP
MXD4	101.227	1.1994	0.288689	4.15465	3.25779e-05	UP
ZFYVE28	103.255	1.34653	0.400181	3.3648	0.000765985	UP
SH3BP2	230.235	0.867741	0.280016	3.09889	0.00194246	UP
MFSD10	636.576	0.407257	0.177119	2.29934	0.0214855	UP
TMEM128	147.679	-0.552193	0.264277	-2.08945	0.0366672	DOWN
LYAR	916.733	0.479748	0.244689	1.96065	0.0499203	UP
MAN2B2	159.553	0.85601	0.252167	3.39462	0.000687247	UP
LINC002481	119.748	0.77304	0.2834	2.72773	0.00637709	UP
AC097382.2	2.33743	2.8373	1.38301	2.05154	0.0402148	UP
ZNF518B	75.8345	-0.922727	0.307605	-2.99971	0.00270232	DOWN
CPEB2	28.3327	0.959676	0.475921	2.01646	0.0437519	UP
FGFBP2	2988.3	1.13822	0.295164	3.85622	0.000115155	UP
MED28	378.098	-0.460327	0.173872	-2.6475	0.00810883	DOWN
TBC1D19	123.065	0.49702	0.222006	2.23876	0.0251712	UP
RPL9	14444.3	-0.660703	0.321977	-2.05202	0.0401679	DOWN
RHOH	1215.95	-0.477337	0.184214	-2.59121	0.00956404	DOWN
TXK	285.33	-0.907767	0.308275	-2.94466	0.00323306	DOWN
OCIAD1	886.635	-0.377881	0.189355	-1.99562	0.0459751	DOWN
ARL9	2.55902	4.01696	1.92081	2.09128	0.0365028	UP
HOPX	1284.05	0.733537	0.167235	4.38627	1.15313e-05	UP
SULT1B1	46.8822	-2.12869	0.524175	-4.06104	4.88556e-05	DOWN
DCK	486.488	-0.411047	0.209351	-1.96343	0.0495957	DOWN
SLC4A4	74.0216	1.27798	0.504264	2.53435	0.0112656	UP
AC124016.1	89.8135	0.761409	0.275869	2.76004	0.00577943	UP
ABRAXAS1	173.553	-0.724612	0.240435	-3.01375	0.0025804	DOWN
HSD17B11	633.426	-0.510047	0.240873	-2.11749	0.0342183	DOWN
DAPP1	44.3165	-1.07241	0.342902	-3.12747	0.00176321	DOWN
PPA2	260.628	-0.484765	0.213795	-2.26743	0.0233637	DOWN
RPL34-AS1	7.43819	-1.47795	0.703279	-2.10151	0.0355966	DOWN
RPL34	42689.6	-0.65627	0.329718	-1.9904	0.0465474	DOWN
OSTC	770.37	-0.488724	0.173424	-2.81808	0.00483115	DOWN
MCUB	905.639	-0.720912	0.216562	-3.3289	0.000871911	DOWN
CASP6	120.712	-0.87258	0.27398	-3.18483	0.00144838	DOWN
ALPK1	20.2987	-2.18383	0.475645	-4.59131	4.40469e-06	DOWN
USP53	104.984	-0.652071	0.217138	-3.00302	0.00267312	DOWN
MAML3	12.8698	-1.16923	0.579465	-2.01777	0.0436154	DOWN
SCOC	284.626	-0.700964	0.246673	-2.84168	0.00448772	DOWN
AC139720.1	15.9033	-1.41394	0.464674	-3.04286	0.00234341	DOWN
AC104596.1	37.676	-1.16008	0.397212	-2.92056	0.00349401	DOWN
ABCE1	293.986	-0.540793	0.226281	-2.38992	0.0168519	DOWN
PRMT9	193.915	0.514216	0.225642	2.2789	0.022673	UP
ARHGAP10	153.21	1.09718	0.366249	2.99572	0.00273797	UP
TMEM154	138.813	-0.445323	0.209968	-2.12091	0.0339294	DOWN
TMEM131L	249.364	-0.72543	0.288491	-2.51457	0.0119178	DOWN
MAP9	81.9671	-0.702957	0.331261	-2.12206	0.0338325	DOWN
PALLD	70.6291	1.39963	0.557443	2.5108	0.0120458	UP
SAP30	23.5579	1.13925	0.50601	2.25144	0.0243575	UP
CDKN2AIP	288.128	-0.494423	0.197266	-2.50637	0.0121977	DOWN
C4orf47	32.5467	2.80408	0.531083	5.27994	1.29226e-07	UP
PDCD6	749.807	-0.383859	0.195498	-1.9635	0.0495882	DOWN
BRD9	187.644	0.474977	0.238916	1.98805	0.0468059	UP
LPCAT1	386.515	1.27194	0.339716	3.74414	0.00018101	UP
OTULINL	181.3	-0.606008	0.25182	-2.40651	0.0161056	DOWN
IL7R	3829.96	-1.45482	0.461464	-3.15261	0.00161815	DOWN
C5orf51	181.639	-0.40266	0.203479	-1.97888	0.0478296	DOWN
AC025171.3	64.3137	0.868246	0.318419	2.72674	0.00639627	UP
TMEM267	68.8728	-0.548344	0.269172	-2.03715	0.0416348	DOWN
MOCS2	208.609	-0.580643	0.237011	-2.44985	0.0142915	DOWN
AC008966.1	14.4079	-1.07371	0.493695	-2.17484	0.0296422	DOWN
SNX18	160.61	0.933111	0.3182	2.93247	0.0033628	UP
GZMA	6033.57	0.616105	0.184569	3.33807	0.000843629	UP
IL6ST	423.764	-0.951373	0.269568	-3.52925	0.000416739	DOWN
ANKRD55	19.897	-2.59083	0.69512	-3.72717	0.000193644	DOWN
GPBP1	872.253	-0.732861	0.23891	-3.06752	0.00215842	DOWN
SMIM15	266.187	-0.428603	0.17097	-2.5069	0.0121795	DOWN
SGTB	170.704	-0.540834	0.230692	-2.3444	0.0190577	DOWN
PIK3R1	974.202	-1.03922	0.35435	-2.93275	0.00335979	DOWN
AK6	227.505	-0.491593	0.227878	-2.15726	0.0309852	DOWN
AC146944.4	2.02773	3.59468	1.59518	2.25346	0.0242301	UP
MRPS27	206.497	-0.453929	0.221589	-2.04851	0.0405096	DOWN
FOXD1	2.27107	3.84273	1.58472	2.42486	0.0153145	UP
ARHGEF28	7.96974	1.86261	0.866558	2.14943	0.0316001	UP
LINC01336	20.6871	-1.31607	0.473655	-2.77855	0.00546018	DOWN
F2R	365.782	0.626924	0.244685	2.56216	0.0104023	UP
SERINC5	199.4	-0.957819	0.368212	-2.60127	0.00928803	DOWN
SSBP2	123.806	-1.12452	0.290235	-3.87453	0.000106831	DOWN
SLF1	191.23	0.513281	0.229095	2.24047	0.0250601	UP
RFESD	34.5924	-1.08362	0.348792	-3.10677	0.00189143	DOWN
RIOK2	130.528	-0.656505	0.245	-2.67962	0.00737066	DOWN
RGMB	12.3677	-1.29579	0.501309	-2.5848	0.00974345	DOWN
SLCO4C1	69.7828	1.19178	0.542892	2.19525	0.0281455	UP
NUDT12	9.37279	-2.26008	0.749338	-3.01611	0.00256042	DOWN
EFNA5	13.1382	1.46055	0.699669	2.08749	0.0368443	UP
CAMK4	751.306	-1.24317	0.353878	-3.513	0.000443081	DOWN
EPB41L4A-AS1	349.745	-0.682114	0.268304	-2.54232	0.011012	DOWN
CCDC112	74.236	0.79944	0.381411	2.096	0.0360818	UP
COMMD10	198.192	-0.501057	0.219257	-2.28525	0.0222983	DOWN
TNFAIP8	947.759	-0.46091	0.168672	-2.73259	0.00628394	DOWN
LINC01184	129.187	-0.566712	0.255541	-2.21769	0.0265759	DOWN
HINT1	4274.24	-0.599922	0.259361	-2.31308	0.0207184	DOWN
2024-09-08	27.1241	0.938685	0.433368	2.16603	0.0303092	UP
AFF4	383.197	0.455518	0.186178	2.44669	0.0144176	UP
SKP1	2788.05	-0.41133	0.185182	-2.22122	0.0263363	DOWN
UBE2B	919.177	-0.437047	0.172173	-2.53842	0.0111353	DOWN
JADE2	250.977	0.561331	0.216935	2.58756	0.00966586	UP
PKD2L2	22.6104	1.02642	0.441317	2.3258	0.0200293	UP
CTNNA1	85.4312	0.970441	0.358428	2.70749	0.00677931	UP
DIAPH1	586.849	0.519617	0.236206	2.19985	0.0278177	UP
FCHSD1	137.639	0.872128	0.258748	3.37057	0.000750134	UP
ARAP3	9.4069	2.08227	0.767674	2.71244	0.00667891	UP
PCDH1	11.9417	1.71903	0.85957	1.99987	0.0455139	UP
NDFIP1	1459.61	-0.577844	0.272538	-2.12023	0.0339864	DOWN
SH3RF2	4.39905	2.73356	1.3094	2.08764	0.0368301	UP
ADRB2	434.464	0.920458	0.308759	2.98116	0.00287162	UP
PDGFRB	25.8792	1.29082	0.562363	2.29535	0.0217129	UP
ANXA6	1806.02	0.350957	0.135546	2.58922	0.00961941	UP
GALNT10	71.7537	1.67469	0.435087	3.84909	0.000118559	UP
HAVCR2	51.6088	-0.81962	0.403277	-2.0324	0.0421135	DOWN
MED7	148.132	-0.44941	0.211388	-2.12599	0.0335038	DOWN
ITK	779.975	-0.57972	0.246493	-2.35187	0.0186795	DOWN
CYFIP2	903.097	0.430731	0.192619	2.23618	0.0253397	UP
THG1L	91.9821	-0.704847	0.314225	-2.24313	0.0248888	DOWN
MIR3142HG	16.9525	1.37944	0.554694	2.48684	0.0128883	UP
NPM1	5762.06	-0.64928	0.302544	-2.14607	0.0318674	DOWN
STK10	695.725	0.794957	0.289725	2.74383	0.00607272	UP
SFXN1	426.105	-0.570277	0.178411	-3.19643	0.00139141	DOWN
HRH2	51.8816	-1.37251	0.564501	-2.43138	0.0150415	DOWN
THOC3	384.928	-0.503756	0.201013	-2.50608	0.0122077	DOWN
RNF44	350.995	0.849752	0.23275	3.65093	0.000261294	UP
GRK6	487.657	1.0229	0.299093	3.42001	0.000626186	UP
FAM193B	53.0216	1.10941	0.481263	2.3052	0.0211552	UP
CLK4	266.185	-0.49617	0.167846	-2.9561	0.00311552	DOWN
ZNF879	21.1531	-1.04252	0.476038	-2.19	0.0285245	DOWN
MAML1	95.9623	1.01455	0.355813	2.85137	0.00435312	UP
MGAT4B	29.9055	1.03544	0.399312	2.59307	0.00951239	UP
TBC1D9B	132.08	0.637711	0.291707	2.18613	0.0288058	UP
TRIM41	98.3433	0.581969	0.251398	2.31493	0.0206167	UP
SERPINB9	349.938	-0.41083	0.192957	-2.12913	0.0332434	DOWN
TUBB2A	47.3957	0.972215	0.447982	2.17021	0.0299911	UP
FAM50B	67.142	-0.767614	0.345055	-2.22461	0.0261073	DOWN
LYRM4	118.729	-0.549655	0.273586	-2.00908	0.0445289	DOWN
LY86-AS1	2.45812	-3.51503	1.58115	-2.22308	0.0262103	DOWN
SSR1	615.716	-0.384567	0.134067	-2.86847	0.00412467	DOWN
SLC35B3	160.743	-0.565004	0.213953	-2.64078	0.00827143	DOWN
HIVEP1	46.1693	-0.763471	0.339669	-2.24769	0.024596	DOWN
GFOD1	81.3173	1.13974	0.421316	2.7052	0.00682628	UP
CD83	44.0044	0.771395	0.371989	2.0737	0.0381068	UP
RNF144B	12.5183	-1.74208	0.606349	-2.87307	0.00406507	DOWN
SOX4	22.7868	-1.79965	0.652587	-2.75772	0.00582068	DOWN
MRS2	148.471	-0.55996	0.186196	-3.00737	0.00263521	DOWN
CARMIL1	15.8701	-1.28459	0.549339	-2.33842	0.0193654	DOWN
HIST1H3B	1.90374	3.56273	1.81554	1.96235	0.0497216	UP
HIST1H2AB	22.3438	1.95521	0.751188	2.60282	0.0092461	UP
HIST1H1C	460.546	1.42324	0.364584	3.90375	9.47155e-05	UP
HIST1H2BC	93.1887	1.64063	0.469568	3.49391	0.000475997	UP
HIST1H1E	1076.8	1.53807	0.347299	4.42867	9.4818e-06	UP
HIST1H2BD	20.6874	2.26804	0.701003	3.23543	0.0012146	UP
HIST1H2BF	84.7148	1.37901	0.598199	2.30526	0.0211518	UP
HIST1H2AE	50.8686	1.2017	0.535027	2.24605	0.0247005	UP
HIST1H3F	4.15596	3.00243	1.20119	2.49955	0.0124352	UP
HIST1H2AG	123.624	1.42508	0.537677	2.65044	0.00803864	UP
HIST1H2AH	39.7575	2.3758	0.665299	3.57103	0.000355579	UP
HIST1H2AI	56.9453	1.80175	0.642564	2.80401	0.00504719	UP
HIST1H2AJ	50.3932	3.31505	0.658007	5.03802	4.70378e-07	UP
HIST1H2BM	7.88385	2.1125	0.97399	2.16892	0.030089	UP
HIST1H2AK	53.4828	1.03698	0.507313	2.04406	0.0409474	UP
HIST1H2AL	36.2499	1.77695	0.641847	2.76849	0.00563159	UP
HIST1H1B	43.8742	1.97122	0.666584	2.95719	0.00310453	UP
HIST1H3J	10.0994	2.71973	1.22159	2.22639	0.0259882	UP
PPP1R18	1595.31	0.393729	0.166051	2.37113	0.017734	UP
MDC1	95.8213	0.813731	0.320364	2.54002	0.0110847	UP
AL662797.1	3.37373	2.66783	1.24055	2.15052	0.0315144	UP
HLA-B	30220	0.86208	0.400278	2.1537	0.0312634	UP
TNF	149.417	2.14659	0.456689	4.70032	2.59753e-06	UP
PRRC2A	299.239	0.717839	0.260475	2.75588	0.00585337	UP
BAG6	305.542	0.648399	0.177874	3.64526	0.000267119	UP
CLIC1	3607.2	0.480309	0.162488	2.95597	0.00311687	UP
HSPA1A	425.614	1.99059	0.371231	5.36212	8.22526e-08	UP
HSPA1B	215.45	3.35716	0.564682	5.94522	2.7609e-09	UP
NEU1	132.472	0.488748	0.235994	2.07102	0.0383573	UP
SKIV2L	134.66	0.739633	0.254507	2.90614	0.00365918	UP
HLA-DRA	743.649	0.733809	0.3225	2.27538	0.0228833	UP
HLA-DRB1	2136.33	0.569683	0.27686	2.05766	0.0396229	UP
HLA-DQA1	802.514	1.23959	0.479424	2.58559	0.00972128	UP
HLA-DQB1	472.235	1.18927	0.356515	3.33582	0.000850484	UP
BRD2	921.332	0.535598	0.230632	2.3223	0.0202167	UP
HLA-DPA1	1805.93	0.487616	0.235616	2.06954	0.0384956	UP
RGL2	144.833	0.744571	0.278128	2.67709	0.00742656	UP
TAPBP	1323.09	0.35974	0.18348	1.96065	0.0499193	UP
ZBTB22	29.3681	1.25185	0.442405	2.82965	0.00465983	UP
ITPR3	97.483	1.06749	0.311101	3.43132	0.000600641	UP
LEMD2	124.237	0.77902	0.379067	2.0551	0.0398694	UP
FKBP5	393.188	-1.09857	0.308496	-3.56104	0.000369387	DOWN
BRPF3	32.9137	1.06516	0.501949	2.12205	0.0338338	UP
SAYSD1	101.521	-0.650165	0.283228	-2.29555	0.0217014	DOWN
FOXP4	14.4721	1.72155	0.60668	2.83765	0.00454466	UP
BICRAL	90.899	0.925144	0.333681	2.77254	0.00556202	UP
SRF	31.8427	1.16515	0.401077	2.90506	0.00367188	UP
CUL9	42.3987	0.786867	0.344252	2.28573	0.0222702	UP
ABCC10	81.198	0.923676	0.397738	2.32232	0.0202155	UP
XPO5	57.4894	0.786104	0.360667	2.17958	0.0292883	UP
TMEM63B	47.509	0.778671	0.350358	2.2225	0.0262496	UP
GSTA4	12.3563	1.61614	0.662392	2.43985	0.0146933	UP
CGAS	108.252	0.946927	0.447335	2.11682	0.0342753	UP
MYO6	97.4502	1.14799	0.50219	2.28596	0.0222564	UP
SMIM8	110.537	-0.46249	0.221778	-2.08537	0.0370356	DOWN
ORC3	147.246	-0.473773	0.222971	-2.12482	0.0336013	DOWN
BACH2	176.081	-1.30455	0.561977	-2.32135	0.020268	DOWN
MANEA-DT	88.1578	-0.752349	0.244644	-3.07528	0.00210306	DOWN
UFL1	397.637	-0.408931	0.164852	-2.4806	0.0131163	DOWN
CCNC	270.704	-0.689681	0.208247	-3.31183	0.000926863	DOWN
FOXO3	140.462	0.688131	0.340548	2.02066	0.0433149	UP
SLC16A10	19.3094	-1.69037	0.631594	-2.67636	0.0074427	DOWN
NT5DC1	258.067	-0.42037	0.184862	-2.27397	0.0229681	DOWN
CALHM6	55.9696	-1.34256	0.564152	-2.37979	0.0173225	DOWN
FAM184A	17.133	-1.24623	0.630737	-1.97583	0.0481735	DOWN
HSF2	120.103	-0.60695	0.286659	-2.11732	0.0342325	DOWN
ECHDC1	394.356	-0.457904	0.162307	-2.82121	0.00478424	DOWN
SGK1	24.5868	-1.44515	0.47803	-3.02313	0.00250172	DOWN
HBS1L	242.602	-0.515783	0.238083	-2.1664	0.0302807	DOWN
PDE7B	3.32905	-2.18319	1.06877	-2.04271	0.0410811	DOWN
IFNGR1	397.799	-0.668057	0.254762	-2.62227	0.0087345	DOWN
SUMO4	9.67134	-1.57314	0.60683	-2.59239	0.00953125	DOWN
SYNE1	1063.99	0.915205	0.458646	1.99545	0.0459936	UP
IPCEF1	378.486	-0.902205	0.206893	-4.36074	1.29623e-05	DOWN
SNX9	114.456	-1.09377	0.480503	-2.2763	0.0228278	DOWN
DYNLT1	555.837	-0.651031	0.170204	-3.82501	0.000130769	DOWN
EZR	1114.31	0.433227	0.210495	2.05814	0.0395771	UP
AL627422.2	15.3997	1.82998	0.623503	2.93499	0.00333557	UP
C6orf99	29.8095	1.75811	0.545858	3.22082	0.00127825	UP
IGF2R	244.297	0.900384	0.289484	3.11031	0.00186894	UP
PRKN	18.9397	-1.04045	0.46243	-2.24996	0.0244513	DOWN
CCR6	18.8804	-1.5828	0.551812	-2.86836	0.00412606	DOWN
DNAAF5	32.7526	0.973776	0.439098	2.21767	0.026577	UP
ADAP1	60.6657	0.866403	0.392332	2.20834	0.0272205	UP
INTS1	81.7992	0.700894	0.295261	2.37381	0.0176055	UP
EIF3B	113.492	0.639977	0.233371	2.74232	0.00610065	UP
CHST12	765.637	0.559713	0.201798	2.77363	0.00554344	UP
GNA12	16.8853	0.949742	0.481398	1.97288	0.0485087	UP
CARD11	187.288	0.824122	0.305071	2.70141	0.00690462	UP
AP5Z1	183.146	0.439852	0.201205	2.18609	0.0288093	UP
TNRC18	49.7849	0.944257	0.385897	2.44692	0.0144084	UP
RAC1	1077.25	0.440075	0.181952	2.41863	0.015579	UP
GLCCI1	133.636	0.843589	0.326698	2.58217	0.00981813	UP
TMEM106B	356.316	-0.626411	0.241713	-2.59155	0.00955436	DOWN
HDAC9	32.4333	1.35155	0.611828	2.20904	0.0271717	UP
TOMM7	5485.58	-0.472018	0.233297	-2.02325	0.0430476	DOWN
OSBPL3	129.416	0.965083	0.480124	2.01007	0.0444238	UP
HIBADH	168.404	-0.487883	0.217152	-2.24673	0.0246572	DOWN
JAZF1	208.768	0.69571	0.304388	2.28561	0.0222773	UP
SCRN1	7.57805	-1.36973	0.643023	-2.13015	0.0331595	DOWN
LSM5	651.666	-0.6458	0.271435	-2.37921	0.01735	DOWN
NT5C3A	316.237	-0.511845	0.188294	-2.71834	0.00656114	DOWN
NME8	12.7626	2.47748	0.875205	2.83075	0.00464397	UP
LINC00265	21.1969	1.1234	0.532629	2.10917	0.0349302	UP
ZMIZ2	80.235	0.858385	0.423219	2.02823	0.0425369	UP
MYO1G	868.208	1.05049	0.242875	4.32523	1.52374e-05	UP
NIPSNAP2	177.279	-0.404385	0.197118	-2.05149	0.0402197	DOWN
ERV3-1	116.858	0.457442	0.225263	2.0307	0.0422853	UP
ASL	87.5339	0.644878	0.256943	2.50981	0.0120796	UP
TYW1	150.047	-0.430061	0.207181	-2.07577	0.0379153	DOWN
AC211476.2	23.5351	1.6466	0.592977	2.77684	0.00548907	UP
STX1A	18.2862	1.11381	0.517863	2.15079	0.0314927	UP
LIMK1	61.1096	1.01035	0.327967	3.08064	0.00206555	UP
HIP1	37.354	1.4148	0.432625	3.27027	0.00107445	UP
TMEM120A	205.721	0.434971	0.2063	2.10844	0.0349929	UP
RSBN1L	594.051	0.502687	0.153413	3.2767	0.00105029	UP
TMEM243	598.881	-0.567363	0.239905	-2.36495	0.0180326	DOWN
BRI3	98.4102	1.20054	0.459257	2.6141	0.00894633	UP
AP4M1	39.2728	1.01334	0.36423	2.78216	0.0053999	UP
PILRB	186.364	0.51462	0.261762	1.96599	0.0493003	UP
GIGYF1	86.1368	0.585055	0.295027	1.98306	0.0473609	UP
MUC12	7.39461	2.64654	0.94339	2.80535	0.00502614	UP
AC105446.1	58.6685	0.966407	0.292813	3.30043	0.000965369	UP
VGF	2.36217	3.87864	1.51929	2.55292	0.0106823	UP
RASA4B	29.7238	-0.907332	0.397457	-2.28284	0.0224398	DOWN
AC007384.1	101.549	1.04548	0.404138	2.58695	0.00968301	UP
KMT2E-AS1	289.1	0.60129	0.272854	2.20371	0.0275447	UP
SYPL1	426.15	-0.866284	0.242921	-3.56611	0.00036232	DOWN
HBP1	285.348	-0.460279	0.229921	-2.0019	0.0452953	DOWN
IMMP2L	99.7951	-0.788928	0.279288	-2.82478	0.00473132	DOWN
ZNF277	214.13	-0.618975	0.199951	-3.09564	0.00196388	DOWN
POT1	74.863	-0.606195	0.250389	-2.42101	0.0154774	DOWN
CCDC136	21.3561	0.940978	0.410932	2.28986	0.0220293	UP
TMEM209	130.061	-0.421176	0.206141	-2.04314	0.0410385	DOWN
MEST	37.0119	-1.58424	0.574708	-2.75659	0.00584071	DOWN
BPGM	115.721	-0.604439	0.239901	-2.51953	0.011751	DOWN
CREB3L2	73.8852	0.884694	0.432583	2.04514	0.0408409	UP
TRBV2	462.373	-1.7898	0.518603	-3.4512	0.000558105	DOWN
TRBV5-4	762.119	3.18353	1.11411	2.85746	0.00427042	UP
TRBV5-6	229.859	-1.32015	0.44963	-2.93608	0.00332393	DOWN
TRBV10-3	197.786	-1.46789	0.535514	-2.74108	0.00612375	DOWN
TRBV20-1	1144.94	-1.79922	0.711089	-2.53023	0.0113987	DOWN
TRBV24-1	142.44	1.1979	0.554776	2.15924	0.0308314	UP
FAM131B	7.4852	3.95212	1.08454	3.64406	0.000268374	UP
ZYX	1203.05	0.521052	0.254433	2.04789	0.0405707	UP
EPHA1-AS1	61.2604	-1.33122	0.41634	-3.19743	0.00138659	DOWN
TPK1	89.2068	-0.578384	0.281466	-2.0549	0.0398888	DOWN
ZNF746	75.2351	0.949422	0.373906	2.5392	0.0111107	UP
GIMAP5	542.038	-0.541099	0.25429	-2.12788	0.033347	DOWN
SLC4A2	51.8145	0.979653	0.294831	3.32276	0.000891311	UP
AGAP3	12.4149	1.19564	0.558959	2.13904	0.0324321	UP
CHPF2	80.9536	0.854452	0.242612	3.52188	0.000428491	UP
PAXIP1-AS2	119.175	-0.603477	0.275646	-2.18932	0.0285739	DOWN
LMBR1	183.38	-0.419327	0.184694	-2.27039	0.023184	DOWN
MSL3	387.681	-0.67522	0.172384	-3.91696	8.96716e-05	DOWN
SCML1	72.5839	-1.43685	0.471165	-3.04956	0.00229177	DOWN
SCML2	6.90134	-1.73376	0.706559	-2.4538	0.0141355	DOWN
KLHL34	5.86629	-2.69835	1.00918	-2.6738	0.00749962	DOWN
MBTPS2	33.7956	-0.778006	0.362498	-2.14623	0.0318544	DOWN
DYNLT3	297.472	-0.384516	0.188952	-2.03499	0.0418521	DOWN
UBA1	317.049	0.555064	0.181733	3.05428	0.00225599	UP
RBM3	1677.28	-0.526442	0.228825	-2.30063	0.0214126	DOWN
HDAC6	64.5083	0.84906	0.328933	2.58126	0.00984413	UP
OTUD5	130.318	1.12802	0.316521	3.5638	0.000365529	UP
AC233976.1	15.0927	-1.33839	0.589394	-2.27079	0.0231597	DOWN
PHF8	76.3965	0.749499	0.363401	2.06246	0.0391644	UP
MAGEH1	129.552	-0.601147	0.291964	-2.05898	0.0394962	DOWN
NBDY	465.546	-0.521427	0.259866	-2.00652	0.0448003	DOWN
AL022157.1	33.5611	-0.852063	0.360587	-2.36299	0.0181281	DOWN
FAAH2	20.3169	-1.70828	0.539719	-3.16514	0.00155011	DOWN
MSN	1652.37	0.475709	0.195143	2.43774	0.0147792	UP
FOXO4	19.7274	1.21608	0.49839	2.44001	0.0146868	UP
CXCR3	487.799	0.540415	0.236179	2.28815	0.0221285	UP
RPS4X	33171.7	-0.457762	0.220821	-2.073	0.0381725	DOWN
ABCB7	180.921	-0.56292	0.202812	-2.77557	0.00551044	DOWN
UPRT	80.3702	-0.664252	0.235526	-2.82029	0.00479802	DOWN
CYSLTR1	19.2179	-1.87016	0.448199	-4.17262	3.01113e-05	DOWN
P2RY10	231.306	-0.729588	0.241898	-3.01609	0.00256055	DOWN
TSPAN6	7.12172	-1.55969	0.74813	-2.08478	0.0370893	DOWN
TIMM8A	61.4774	-0.660787	0.30784	-2.14653	0.0318311	DOWN
BEX4	246.485	-1.01383	0.375783	-2.69792	0.00697736	DOWN
TCEAL8	234.965	-0.604254	0.249662	-2.42029	0.0155082	DOWN
TCEAL9	9.07615	-2.01838	0.713607	-2.82842	0.00467783	DOWN
SLC25A53	82.2825	0.475316	0.227456	2.0897	0.0366446	UP
FRMPD3	8.94866	2.11372	0.833735	2.53524	0.0112371	UP
NXT2	67.7166	-0.577813	0.291018	-1.98549	0.0470902	DOWN
SLC25A43	57.7085	0.758746	0.336191	2.25689	0.0240147	UP
RPL39	43713.8	-0.759938	0.337646	-2.25069	0.0244049	DOWN
XPNPEP2	24.9819	0.945149	0.437502	2.16033	0.030747	UP
SASH3	1109.6	0.688706	0.169792	4.05617	4.9883e-05	UP
BCORL1	22.3401	1.42846	0.490527	2.9121	0.00359004	UP
ELF4	80.4569	0.698648	0.278468	2.5089	0.0121108	UP
MAMLD1	5.91238	1.76538	0.878856	2.00873	0.044566	UP
MTM1	80.7931	-0.86519	0.234559	-3.68858	0.000225513	DOWN
VMA21	237.669	-0.587105	0.192887	-3.04377	0.00233634	DOWN
PDZD4	38.4853	1.15112	0.569042	2.02291	0.0430823	UP
ARHGAP4	658.637	0.462059	0.194872	2.37108	0.017736	UP
FLNA	1750.87	1.16325	0.295574	3.93555	8.30081e-05	UP
GDI1	401.481	0.430083	0.158985	2.70519	0.00682653	UP
FAM50A	387.382	0.335745	0.160541	2.09134	0.0364977	UP
GAB3	184.503	0.922712	0.359542	2.56635	0.0102774	UP
AC100810.1	162.579	-0.536358	0.2396	-2.23856	0.0251848	DOWN
MYOM2	207.236	5.00518	1.87509	2.6693	0.00760092	UP
DEFA3	57.4118	2.68989	1.1911	2.25832	0.0239255	UP
BLK	4.01469	-2.80261	1.29192	-2.16934	0.0300571	DOWN
AC145124.1	25.8354	-1.30191	0.417434	-3.11884	0.00181562	DOWN
MICU3	30.7342	-1.94507	0.754708	-2.57725	0.00995908	DOWN
CNOT7	636.466	-0.359231	0.170437	-2.10771	0.0350563	DOWN
MTUS1	26.2797	-1.68475	0.446599	-3.77239	0.00016169	DOWN
CSGALNACT1	45.6221	-1.23107	0.488968	-2.51768	0.0118129	DOWN
DOK2	936.075	0.726387	0.191346	3.7962	0.000146928	UP
FAM160B2	94.0218	0.650248	0.254558	2.55442	0.0106365	UP
PPP3CC	772.61	0.439504	0.188538	2.33112	0.019747	UP
TNFRSF10D	16.7864	-1.12718	0.490376	-2.2986	0.0215275	DOWN
PTK2B	315.841	0.393118	0.199808	1.96748	0.0491283	UP
EPHX2	168.58	-0.914264	0.434984	-2.10183	0.0355679	DOWN
SARAF	6299.72	-0.626775	0.268618	-2.33333	0.0196306	DOWN
AC044849.1	21.3191	1.14915	0.549895	2.08976	0.0366395	UP
LEPROTL1	1379.31	-1.09856	0.284803	-3.85725	0.000114672	DOWN
GSR	132.534	0.471308	0.214839	2.19377	0.0282517	UP
AC087623.3	54.9849	1.57613	0.452515	3.48303	0.000495766	UP
LETM2	35.8317	1.22037	0.453072	2.69355	0.00706954	UP
TACC1	376.218	0.582943	0.219326	2.65788	0.00786335	UP
THAP1	230.59	-0.379336	0.187995	-2.0178	0.0436123	DOWN
PCMTD1	388.621	-0.694252	0.201448	-3.44632	0.000568285	DOWN
LYPLA1	392.631	-0.541992	0.166462	-3.25595	0.00113012	DOWN
LYN	134.037	1.0494	0.521829	2.011	0.044325	UP
SDCBP	436.172	-0.763056	0.214789	-3.55259	0.000381456	DOWN
AC090152.1	184.808	0.5924	0.183832	3.22251	0.00127073	UP
AC022182.1	15.043	-1.67672	0.599677	-2.79603	0.0051734	DOWN
PDE7A	260.351	-0.472444	0.227224	-2.0792	0.0375988	DOWN
AC100812.1	5.15294	2.88966	1.07667	2.68388	0.00727726	UP
TRAM1	920.114	-0.379162	0.155917	-2.43181	0.0150236	DOWN
MSC-AS1	63.1097	1.26372	0.433425	2.91566	0.00354939	UP
MSC	151.582	0.938465	0.394827	2.3769	0.0174588	UP
LY96	25.608	-1.54635	0.474504	-3.25886	0.0011186	DOWN
PKIA	65.5569	-1.04672	0.416867	-2.51093	0.0120414	DOWN
IL7	15.3469	2.00277	0.780084	2.56738	0.010247	UP
ZFAND1	301.606	-0.744986	0.257747	-2.89038	0.0038478	DOWN
RIPK2	117.965	-0.545967	0.276418	-1.97515	0.0482512	DOWN
PIP4P2	114.677	-0.64494	0.227907	-2.82983	0.00465721	DOWN
FSBP	8.84546	-1.88639	0.799667	-2.35897	0.0183256	DOWN
KLF10	201.728	-0.724244	0.25849	-2.80183	0.0050814	DOWN
EIF3E	2582.51	-0.922626	0.345877	-2.66749	0.00764191	DOWN
TATDN1	242.13	-0.732573	0.25126	-2.9156	0.00355003	DOWN
LINC00861	2421.7	-0.792608	0.21077	-3.76053	0.000169554	DOWN
AC022973.3	13.3294	2.08536	0.881354	2.36609	0.0179773	UP
NDRG1	174.807	0.52211	0.210279	2.48294	0.0130304	UP
TRAPPC9	101.985	0.748148	0.349342	2.14159	0.0322264	UP
AGO2	119.547	0.777836	0.264312	2.94287	0.00325182	UP
DENND3	37.2061	1.73785	0.649214	2.67685	0.00743171	UP
AC040970.1	9.377	2.78844	0.872361	3.19643	0.00139139	UP
SLC45A4	12.5721	1.24827	0.635473	1.96432	0.0494931	UP
ZNF623	83.6925	0.577983	0.2946	1.96192	0.0497716	UP
PLEC	237.688	1.25978	0.326779	3.85514	0.000115662	UP
TONSL	6.93091	2.3219	0.850099	2.73133	0.00630797	UP
KIFC2	43.7125	0.813841	0.342189	2.37834	0.0173907	UP
GLIS3	11.3482	-2.02386	0.663521	-3.05019	0.00228699	DOWN
SPATA6L	14.7856	-1.23394	0.499452	-2.47058	0.0134894	DOWN
CDC37L1	174.665	-0.744777	0.20942	-3.55637	0.00037601	DOWN
AK3	284.145	-0.519809	0.188134	-2.76297	0.00572774	DOWN
RLN2	36.3044	-1.12001	0.417327	-2.68376	0.00727992	DOWN
RIC1	146.494	-0.645361	0.276129	-2.33717	0.0194304	DOWN
RPS6	27986.9	-0.632465	0.308765	-2.04837	0.0405236	DOWN
CHMP5	389.408	-0.374413	0.182402	-2.05268	0.0401035	DOWN
VCP	1013.73	0.494794	0.203231	2.43463	0.0149069	UP
TESK1	29.4491	1.01482	0.414233	2.44988	0.0142903	UP
TLN1	817.492	0.637143	0.301179	2.1155	0.0343876	UP
GBA2	60.5991	0.582357	0.259924	2.24049	0.0250591	UP
GLIPR2	514.824	0.53193	0.215275	2.47094	0.013476	UP
POLR1E	146.892	-0.533659	0.262407	-2.0337	0.0419815	DOWN
LINC01410	4.22645	2.55683	1.10495	2.31399	0.0206683	UP
AL512625.2	10.6916	1.7633	0.860367	2.04948	0.0404155	UP
CBWD5	218.752	-0.991681	0.334026	-2.96887	0.00298897	DOWN
FAM122A	138.279	-0.384734	0.189161	-2.0339	0.0419617	DOWN
KLF9	123.642	-0.670848	0.252407	-2.65781	0.00786509	DOWN
ISCA1	302.71	-0.423355	0.215022	-1.96889	0.0489655	DOWN
PTCH1	68.1597	0.886368	0.423991	2.09054	0.0365697	UP
LINC00476	138.608	-0.546732	0.237049	-2.30641	0.0210878	DOWN
CCDC180	13.7644	1.20342	0.603619	1.99368	0.0461875	UP
STX17	255.804	-0.560257	0.18453	-3.03612	0.00239643	DOWN
MRPL50	269.956	-0.63327	0.202062	-3.13404	0.00172415	DOWN
FSD1L	13.0606	1.6341	0.711732	2.29595	0.0216786	UP
TMEM38B	90.9631	-0.565927	0.269578	-2.09931	0.0357899	DOWN
SUSD1	59.4639	1.11782	0.430989	2.59362	0.00949701	UP
RGS3	230.098	0.751626	0.250143	3.00478	0.00265771	UP
AKNA	874.197	0.779389	0.267519	2.9134	0.0035752	UP
ATP6V1G1	1895.71	-0.520682	0.229632	-2.26746	0.0233622	DOWN
TNFSF8	199.431	-1.02829	0.34811	-2.95393	0.00313758	DOWN
TRAF1	186.716	0.535921	0.216449	2.47597	0.0132876	UP
STOM	671.727	0.480517	0.193248	2.48653	0.0128994	UP
MRRF	110.581	-0.511467	0.22644	-2.25873	0.0239002	DOWN
ZBTB6	51.309	-0.762246	0.359076	-2.1228	0.033771	DOWN
NEK6	36.6988	1.01872	0.475167	2.14392	0.0320395	UP
ARPC5L	1090.56	0.691012	0.175074	3.94698	7.91429e-05	UP
RALGPS1	34.1843	0.886991	0.412627	2.14962	0.0315854	UP
RPL12	23890.9	-0.688328	0.328681	-2.09422	0.0362408	DOWN
TTC16	182.437	1.07723	0.251545	4.28246	1.84841e-05	UP
SH2D3C	236.283	0.870324	0.213887	4.06909	4.71976e-05	UP
SLC25A25	122.741	0.460262	0.232814	1.97695	0.048047	UP
CIZ1	121.728	0.767048	0.311803	2.46004	0.013892	UP
CERCAM	25.705	1.45993	0.694114	2.1033	0.0354393	UP
ODF2	186.599	0.431179	0.208448	2.06852	0.0385908	UP
GLE1	135.669	0.485984	0.240822	2.01802	0.0435888	UP
LRRC8A	65.992	0.601392	0.28988	2.07462	0.0380215	UP
SH3GLB2	42.2786	0.804488	0.335837	2.39547	0.016599	UP
FAM78A	171.643	0.455199	0.217774	2.09023	0.0365969	UP
PRRC2B	452.362	0.536465	0.241506	2.22134	0.0263281	UP
RAPGEF1	114.092	0.998005	0.355521	2.80716	0.00499803	UP
RALGDS	258.759	0.971723	0.253035	3.84028	0.000122896	UP
RXRA	31.2228	1.40241	0.398046	3.52325	0.000426297	UP
NACC2	41.7795	0.940932	0.361246	2.60468	0.00919594	UP
TMEM250	108.869	1.19083	0.424916	2.80252	0.00507055	UP
SEC16A	129.245	0.860346	0.334197	2.57437	0.0100424	UP
NOTCH1	61.8021	1.20437	0.405156	2.97261	0.00295277	UP
RABL6	251.463	0.893113	0.450329	1.98324	0.0473402	UP
AJM1	59.7369	1.74036	0.444443	3.91582	9.0096e-05	UP
FBXW5	562.272	0.383864	0.182426	2.10422	0.0353589	UP
C8G	5.47151	2.26491	0.959022	2.36169	0.018192	UP
PTGDS	121.394	1.60826	0.519938	3.09317	0.00198034	UP
CLIC3	578.213	0.606874	0.200837	3.02172	0.00251345	UP
ABCA2	103.582	1.07075	0.387677	2.76197	0.00574539	UP
ANAPC2	125.55	0.407873	0.204439	1.99509	0.0460333	UP
TUBB4B	508.232	0.713968	0.225781	3.16222	0.00156572	UP
NSMF	46.3015	1.20076	0.310889	3.86235	0.000112303	UP
ZMYND19	14.2593	1.22735	0.595135	2.06231	0.0391785	UP
SIGIRR	1132.82	0.475839	0.164819	2.88705	0.00388873	UP
AP006284.1	3.28417	2.58425	1.21283	2.13076	0.0331087	UP
CEND1	2.64262	3.12874	1.46398	2.13714	0.0325867	UP
LSP1	3721.6	0.451294	0.206532	2.1851	0.0288816	UP
ASCL2	292.944	1.1105	0.398522	2.78655	0.00532722	UP
C11orf21	286.049	0.662284	0.305541	2.16758	0.0301909	UP
TSPAN32	466.673	0.660187	0.216821	3.04485	0.00232794	UP
CD81	177.816	1.02774	0.292447	3.51427	0.000440957	UP
KCNQ1OT1	24.4919	1.38403	0.671928	2.05979	0.0394186	UP
SLC22A18	54.0547	0.622373	0.308477	2.01757	0.0436364	UP
OSBPL5	128.703	0.916255	0.312776	2.92943	0.00339584	UP
FAM160A2	141.244	0.624757	0.239332	2.61042	0.00904322	UP
TRIM3	24.4406	1.12012	0.432804	2.58805	0.00965202	UP
TPP1	321.09	0.477685	0.169476	2.8186	0.00482334	UP
TMEM41B	173.244	-0.699286	0.219618	-3.1841	0.00145206	DOWN
IPO7	224.178	-0.485097	0.209583	-2.31458	0.0206358	DOWN
PDE3B	419.871	-1.09323	0.388394	-2.81475	0.00488148	DOWN
RPS13	28795	-0.692899	0.331762	-2.08854	0.0367487	DOWN
NUCB2	972.301	-0.596779	0.290951	-2.05113	0.0402544	DOWN
ARL14EP	239.422	-0.451015	0.220703	-2.04354	0.0409992	DOWN
PRR5L	239.184	0.839533	0.325921	2.57587	0.00999869	UP
TP53I11	86.1793	0.82311	0.325103	2.53184	0.0113465	UP
DGKZ	587.482	0.772468	0.259733	2.97408	0.00293867	UP
ARFGAP2	308.821	0.325001	0.164938	1.97045	0.0487871	UP
PRG2	4.98193	4.93889	1.82656	2.70392	0.00685262	UP
FADS2	21.9752	1.8486	0.568685	3.25065	0.00115141	UP
FADS1	43.5136	1.49102	0.497354	2.9979	0.00271843	UP
FADS3	35.6191	1.09112	0.37741	2.89107	0.00383937	UP
BEST1	23.1251	0.961232	0.455031	2.11246	0.0346474	UP
AHNAK	1994.1	1.37384	0.424504	3.23634	0.00121072	UP
MTA2	218.626	0.436056	0.178016	2.44953	0.0143043	UP
EML3	193.933	0.699561	0.268632	2.60417	0.00920982	UP
GANAB	209.878	0.630849	0.196201	3.21532	0.00130298	UP
PLA2G16	381.152	0.639672	0.279189	2.29118	0.0219533	UP
FERMT3	760.644	0.411911	0.137199	3.0023	0.00267951	UP
PPP1R14B	34.2168	1.24386	0.552245	2.25237	0.0242987	UP
CCDC88B	134.847	0.950438	0.291325	3.26246	0.00110449	UP
RPS6KA4	112.401	0.594948	0.232313	2.56097	0.0104379	UP
EHD1	378.752	0.467915	0.187226	2.4992	0.0124474	UP
ATG2A	72.62	0.869105	0.378994	2.29319	0.0218371	UP
CAPN1	337.817	0.497079	0.175317	2.83531	0.0045781	UP
FRMD8	133.788	0.544602	0.23149	2.3526	0.0186429	UP
NEAT1	1060.6	0.598961	0.298811	2.00448	0.0450184	UP
EHBP1L1	73.6937	0.798373	0.323305	2.46941	0.0135335	UP
PCNX3	45.3695	0.871629	0.414305	2.10383	0.0353931	UP
SIPA1	358.42	0.710086	0.301922	2.35189	0.0186784	UP
AP5B1	24.8664	1.14541	0.489242	2.34119	0.0192226	UP
MUS81	193.096	0.45072	0.1985	2.27064	0.0231691	UP
SF3B2	1277.35	0.334455	0.160549	2.08319	0.0372338	UP
PACS1	220.976	0.541087	0.265289	2.03961	0.0413892	UP
KDM2A	267.267	0.861157	0.288437	2.98559	0.00283027	UP
GRK2	269.863	0.768134	0.28222	2.72176	0.00649355	UP
ANKRD13D	175.856	0.572896	0.247047	2.31898	0.0203961	UP
SSH3	41.8942	0.804615	0.323023	2.49089	0.0127424	UP
PITPNM1	94.4636	0.819309	0.374828	2.18582	0.0288284	UP
TCIRG1	408.868	0.697047	0.239238	2.91361	0.00357278	UP
CCND1	16.7786	2.04924	0.855838	2.39443	0.0166464	UP
INPPL1	49.5509	0.989286	0.454831	2.17506	0.0296255	UP
GDPD5	46.8451	1.28527	0.50112	2.5648	0.0103235	UP
CTSC	1658.28	0.423401	0.197906	2.1394	0.0324031	UP
SLC36A4	85.0551	-0.564692	0.243386	-2.32015	0.0203328	DOWN
SESN3	161.806	-0.694521	0.328703	-2.11291	0.0346083	DOWN
MAML2	268.328	-0.997693	0.327753	-3.04404	0.00233428	DOWN
TMEM123	960.538	-1.02253	0.264213	-3.8701	0.000108789	DOWN
AASDHPPT	397.511	-0.343379	0.142637	-2.40736	0.0160682	DOWN
NPAT	311.707	-0.542005	0.258344	-2.09799	0.0359056	DOWN
LAYN	8.61114	-2.41766	0.792977	-3.04884	0.00229726	DOWN
TTC12	40.4774	-0.718116	0.305035	-2.35421	0.0185623	DOWN
SIK3	59.4176	0.665931	0.318443	2.09121	0.0365094	UP
SIDT2	33.6279	0.869417	0.374006	2.3246	0.0200931	UP
PCSK7	493.023	0.517174	0.242995	2.12833	0.0333099	UP
CEP164	109.773	0.651926	0.303964	2.14475	0.0319729	UP
HYOU1	123.617	0.621821	0.281345	2.21017	0.0270934	UP
NECTIN1	4.61699	1.96843	0.965701	2.03834	0.0415161	UP
SC5D	117.362	-0.75433	0.263167	-2.86635	0.00415234	DOWN
SORL1	488.256	0.5681	0.246232	2.30717	0.0210452	UP
VPS26B	333.097	0.499702	0.173561	2.87912	0.00398791	UP
GLB1L2	19.1212	1.49524	0.598333	2.499	0.0124543	UP
B3GAT1	40.4651	2.30605	0.616431	3.74097	0.000183312	UP
KLF6	2683.99	1.02197	0.327669	3.1189	0.00181531	UP
SFMBT2	118.628	0.864668	0.328938	2.62867	0.00857204	UP
TRDMT1	126.273	-0.621884	0.232001	-2.68053	0.00735064	DOWN
ST8SIA6	19.55	1.04671	0.515924	2.0288	0.0424788	UP
DNAJC1	599.028	0.604126	0.247217	2.44371	0.0145371	UP
MPP7	90.0323	-1.0756	0.276132	-3.89525	9.80967e-05	DOWN
ITGB1-DT	5.10421	2.149	1.02478	2.09703	0.0359907	UP
CREM	260.914	-1.80056	0.486429	-3.70158	0.000214262	DOWN
RASGEF1A	65.9257	0.902401	0.373597	2.41544	0.0157162	UP
RASSF4	44.2505	1.02824	0.460977	2.23056	0.0257104	UP
PTPN20	9.59711	-1.95697	0.692322	-2.82668	0.00470339	DOWN
CSTF2T	135.218	-0.376157	0.184178	-2.04235	0.0411165	DOWN
IPMK	75.5413	-0.636242	0.292245	-2.17709	0.029474	DOWN
ANK3	47.4816	-1.11808	0.37935	-2.94735	0.00320514	DOWN
RTKN2	26.765	-1.23345	0.535399	-2.3038	0.021234	DOWN
HKDC1	18.639	-1.51426	0.55211	-2.74268	0.00609402	DOWN
FAM241B	44.1503	-0.796324	0.378805	-2.1022	0.0355357	DOWN
AIFM2	13.8098	1.55678	0.681836	2.28321	0.0224179	UP
SAR1A	261.935	0.483464	0.17719	2.7285	0.00636225	UP
ASCC1	116.54	-0.538839	0.218524	-2.46582	0.0136702	DOWN
ANAPC16	1880.45	-0.456745	0.226508	-2.01646	0.0437521	DOWN
DDIT4	914.419	-0.989806	0.341357	-2.89962	0.00373615	DOWN
MSS51	6.17912	2.10931	1.02157	2.06477	0.0389448	UP
SEC24C	163.725	0.852559	0.325988	2.61531	0.0089147	UP
FUT11	242.56	0.586394	0.267445	2.19258	0.0283375	UP
ZSWIM8	59.3103	1.10832	0.38681	2.86529	0.00416626	UP
VCL	215.219	0.890995	0.375399	2.37346	0.0176222	UP
DLG5	10.5511	2.25952	0.951288	2.37522	0.0175383	UP
ZMIZ1	54.3479	1.23348	0.423156	2.91494	0.00355754	UP
AC021028.1	21.9655	-1.95262	0.762292	-2.56151	0.0104219	DOWN
ATAD1	299.63	-0.431269	0.187996	-2.29403	0.0217886	DOWN
PCGF5	320.815	-0.468469	0.236575	-1.98022	0.0476792	DOWN
NOC3L	138.499	-0.500477	0.251609	-1.9891	0.0466898	DOWN
PDLIM1	136.793	0.584724	0.283277	2.06414	0.0390041	UP
PIK3AP1	131.025	1.0773	0.431723	2.49534	0.0125835	UP
RRP12	46.6107	0.942011	0.45751	2.05899	0.0394949	UP
GOLGA7B	12.3139	1.42601	0.627413	2.27284	0.0230358	UP
NKX2-3	1.94266	3.53592	1.68333	2.10056	0.0356799	UP
BLOC1S2	356.231	-0.450271	0.203071	-2.21731	0.026602	DOWN
SFXN3	113.619	0.630801	0.209899	3.00526	0.00265357	UP
PPRC1	60.3233	0.647322	0.32913	1.96677	0.0492099	UP
GBF1	133.968	0.648986	0.320082	2.02756	0.0426051	UP
CALHM2	273.166	0.872705	0.212113	4.11433	3.88301e-05	UP
ADRB1	5.43708	2.91381	1.07218	2.71765	0.00657466	UP
ABLIM1	655.398	-0.707744	0.319885	-2.21249	0.0269327	DOWN
FAM204A	422.272	-0.304779	0.145609	-2.09313	0.0363377	DOWN
PRDX3	429.261	-0.452447	0.204258	-2.21508	0.0267546	DOWN
FGFR2	2.75593	3.97403	1.47351	2.69699	0.00699691	UP
FAM53B	147.942	1.03351	0.405105	2.55121	0.010735	UP
DHX32	37.3791	-1.05485	0.338091	-3.12002	0.0018084	DOWN
MKI67	18.7405	-1.25621	0.621464	-2.02138	0.0432403	DOWN
PPP2R2D	106.445	0.76229	0.36533	2.08658	0.0369261	UP
BNIP3	295.066	-0.701819	0.258122	-2.71894	0.00654908	DOWN
ADAM8	434.019	0.900403	0.205409	4.38347	1.16804e-05	UP
RAD52	40.3076	-0.801626	0.40114	-1.99837	0.0456766	DOWN
ITFG2-AS1	48.3287	-0.972248	0.309794	-3.13837	0.00169892	DOWN
CD27	1244.78	-0.820597	0.388441	-2.11254	0.0346403	DOWN
IFFO1	111.597	0.659485	0.322277	2.04633	0.0407241	UP
LAG3	409.567	0.682836	0.328119	2.08106	0.0374281	UP
USP5	139.166	0.428761	0.197043	2.17598	0.0295568	UP
SPSB2	54.3123	1.10216	0.560791	1.96536	0.0493728	UP
A2M	8.29241	3.24146	1.43368	2.26094	0.0237628	UP
KLRK1	321.814	-0.619064	0.250519	-2.47113	0.0134688	DOWN
KLRC1	61.3484	-1.54046	0.324932	-4.74088	2.12789e-06	DOWN
LINC02446	1379.48	-1.15489	0.469563	-2.45949	0.0139135	DOWN
PRH1	108.273	-0.733319	0.199429	-3.6771	0.000235901	DOWN
ETV6	45.5022	0.65699	0.328536	1.99975	0.0455272	UP
CDKN1B	707.436	-0.442108	0.214548	-2.06065	0.0393363	DOWN
EPS8	76.0547	0.82678	0.36835	2.24455	0.0247971	UP
ETFRF1	195.467	-0.70327	0.306319	-2.29588	0.021683	DOWN
AC087239.1	200.802	1.4629	0.310275	4.71486	2.41873e-06	UP
FGFR1OP2	776.229	-0.432007	0.202855	-2.12964	0.0332014	DOWN
ERGIC2	397.757	-0.407662	0.16335	-2.49563	0.0125733	DOWN
SLC38A1	936.034	-0.564133	0.189212	-2.98149	0.0028685	DOWN
AC008014.1	21.7262	-1.96649	0.563375	-3.49055	0.000482034	DOWN
AC008035.1	7.42588	-1.73691	0.668248	-2.5992	0.00934402	DOWN
CCDC184	11.4581	2.41912	0.884104	2.73624	0.00621454	UP
DDX23	212.289	0.430522	0.169305	2.54288	0.0109943	UP
ARF3	295.666	0.39278	0.157441	2.49477	0.0126038	UP
WNT1	18.7948	0.9467	0.472061	2.00546	0.0449141	UP
KMT2D	107.979	0.982994	0.455506	2.15803	0.0309257	UP
TUBA1A	1034.52	0.756209	0.233573	3.23757	0.00120551	UP
TUBA1C	215.448	0.835867	0.252383	3.3119	0.000926643	UP
FMNL3	78.8572	1.03089	0.41832	2.46436	0.0137257	UP
DIP2B	125.689	-0.656718	0.265694	-2.47171	0.0134469	DOWN
GALNT6	81.8174	0.997654	0.336342	2.96619	0.00301516	UP
EIF4B	1983.46	-0.420385	0.20881	-2.01324	0.0440895	DOWN
ITGB7	875.105	0.579454	0.200336	2.89241	0.00382299	UP
SP1	78.1095	0.614534	0.312633	1.96567	0.0493366	UP
AC023509.2	3.17251	2.55973	1.18341	2.16301	0.0305403	UP
HOXC5	6.60559	2.85303	1.14613	2.48928	0.0128002	UP
HNRNPA1	6227.45	-0.64527	0.271448	-2.37714	0.0174475	DOWN
ITGA5	116.128	0.923722	0.310747	2.97259	0.00295298	UP
TESPA1	334.931	-0.980319	0.386817	-2.53432	0.0112665	DOWN
CD63	958.588	0.451704	0.179708	2.51355	0.0119524	UP
DGKA	474.744	-0.609696	0.268832	-2.26795	0.0233323	DOWN
ESYT1	412.398	0.742047	0.222192	3.33966	0.000838807	UP
ANKRD52	83.4491	0.861332	0.340043	2.53301	0.0113088	UP
IL23A	48.5884	-1.2136	0.540581	-2.24499	0.0247686	DOWN
MARS	192.52	0.416624	0.170882	2.43808	0.0147655	UP
MBD6	100.113	0.837566	0.247095	3.38966	0.000699805	UP
PIP4K2C	128.088	0.539161	0.237529	2.26988	0.023215	UP
OS9	464.379	0.381295	0.158789	2.40127	0.0163384	UP
IFNG-AS1	115.881	-1.21007	0.427902	-2.82792	0.00468518	DOWN
IFNG	307.985	1.78223	0.45175	3.94518	7.97417e-05	UP
LINC02384	184.074	1.90782	0.815532	2.33936	0.0193168	UP
LYZ	11.6992	3.47124	1.274	2.72469	0.00643624	UP
RAB3IP	101.979	-0.535119	0.220119	-2.43104	0.0150554	DOWN
GLIPR1	749.49	0.420221	0.177382	2.36902	0.0178353	UP
NAP1L1	1092.92	-0.452426	0.222084	-2.03718	0.0416318	DOWN
AC024909.2	6.31192	1.76389	0.810287	2.17687	0.0294899	UP
ATP2B1-AS1	175.809	1.21789	0.269756	4.51479	6.33783e-06	UP
USP44	31.5446	-0.900659	0.449185	-2.00509	0.044953	DOWN
SLC25A3	1989.93	-0.51803	0.218474	-2.37113	0.0177339	DOWN
C12orf75	1351.8	0.576176	0.215542	2.67316	0.00751411	UP
MTERF2	52.1849	0.82925	0.354502	2.33919	0.0193254	UP
CMKLR1	68.0413	1.42618	0.390657	3.65071	0.000261514	UP
SSH1	71.2096	0.837523	0.38727	2.16263	0.0305694	UP
PPP1CC	727.541	-0.355898	0.16354	-2.17622	0.0295389	DOWN
HECTD4	75.7578	0.690357	0.32873	2.10007	0.0357225	UP
PLBD2	59.2285	0.751098	0.287584	2.61175	0.00900799	UP
AC073863.1	4.66677	2.6944	1.13994	2.36363	0.0180967	UP
TESC	166.818	0.608299	0.237246	2.564	0.0103473	UP
BICDL1	42.602	0.72826	0.370174	1.96735	0.0491432	UP
RPLP0	16696.4	-0.703915	0.330295	-2.13117	0.0330754	DOWN
PXN	502.642	0.512015	0.196639	2.60384	0.0092187	UP
OASL	294.806	1.34486	0.298626	4.50348	6.68503e-06	UP
DENR	475.553	-0.326478	0.159179	-2.05102	0.0402654	DOWN
CDK2AP1	9.3465	1.73692	0.783125	2.21793	0.0265597	UP
CCDC92	77.2655	1.25612	0.302936	4.14648	3.37624e-05	UP
NCOR2	126.311	1.25536	0.325602	3.85549	0.000115498	UP
UBC	5719.99	0.473945	0.175158	2.70582	0.00681356	UP
ZNF140	92.8811	-0.516888	0.247973	-2.08445	0.0371194	DOWN
ZNF10	178.003	-0.60045	0.275355	-2.18064	0.0292103	DOWN
RPL21	20142.6	-0.600343	0.290842	-2.06415	0.0390033	DOWN
LINC00384	12.1233	2.54842	0.790085	3.2255	0.00125751	UP
N4BP2L2	1437.24	-0.420785	0.203367	-2.06909	0.0385372	DOWN
UFM1	524.086	-0.353884	0.148345	-2.38555	0.0170538	DOWN
NHLRC3	180.821	-0.400064	0.180263	-2.21933	0.0264645	DOWN
ELF1	1029.3	-0.529417	0.217514	-2.43395	0.0149351	DOWN
RGCC	469.092	-0.803876	0.35958	-2.2356	0.025378	DOWN
SUCLA2	246.069	-0.430259	0.195988	-2.19533	0.0281398	DOWN
LINC00402	122.958	-0.809919	0.402532	-2.01206	0.0442135	DOWN
TBC1D4	60.0463	-0.962668	0.290154	-3.31778	0.000907369	DOWN
LMO7	52.1173	-1.01949	0.409715	-2.4883	0.0128356	DOWN
RNF219-AS1	3.36916	2.16922	1.09643	1.97843	0.0478797	UP
SPRY2	28.6496	1.97966	0.634546	3.11981	0.00180968	UP
RAP2A	95.8029	1.37263	0.402167	3.41308	0.000642323	UP
GPR183	220.151	-0.89419	0.322373	-2.77377	0.00554104	DOWN
TMTC4	44.8876	0.917629	0.35436	2.58954	0.00961047	UP
RAB20	11.924	-1.78328	0.582892	-3.05936	0.00221808	DOWN
LAMP1	882.332	0.543649	0.219242	2.47967	0.0131503	UP
AL355075.4	40.6325	2.10703	0.747678	2.81809	0.00483097	UP
RNASE2	2.51312	3.90241	1.76124	2.21572	0.0267109	UP
TRAV5	236.701	-1.23364	0.433428	-2.84623	0.00442403	DOWN
TRAV10	75.8706	-1.17363	0.521167	-2.25192	0.0243273	DOWN
TRAV8-2	216.728	-1.08994	0.453504	-2.40337	0.0162449	DOWN
TRAV14DV4	443.613	-0.823723	0.394658	-2.08718	0.0368716	DOWN
TRAV17	160.67	-0.798684	0.405917	-1.96761	0.0491134	DOWN
TRDV1	528.585	-0.72778	0.366539	-1.98555	0.0470837	DOWN
PRMT5-AS1	4.63347	4.75573	1.38424	3.43562	0.000591191	UP
AP1G2	327.036	0.452767	0.204394	2.21516	0.026749	UP
CARMIL3	11.2111	1.82711	0.712447	2.56456	0.0103307	UP
RIPK3	86.3211	0.579629	0.255951	2.2646	0.0235369	UP
KHNYN	94.4306	0.749514	0.287273	2.60907	0.00907892	UP
CTSG	9.16748	5.81602	1.4961	3.88745	0.000101304	UP
GZMH	5312.24	0.794636	0.276728	2.87154	0.00408474	UP
KIAA0391	152.629	-0.721872	0.291919	-2.47285	0.0134039	DOWN
MBIP	117.924	-0.427522	0.209889	-2.0369	0.0416603	DOWN
KLHDC2	348.035	-0.400049	0.16881	-2.36981	0.017797	DOWN
PTGDR	453.72	0.880861	0.367443	2.39727	0.0165176	UP
PSMC6	411.482	-0.347847	0.162432	-2.1415	0.0322341	DOWN
GNPNAT1	69.6305	-0.559742	0.243671	-2.29712	0.0216118	DOWN
CNIH1	491.617	-0.636387	0.256778	-2.47836	0.0131989	DOWN
LGALS3	128.429	0.765172	0.32408	2.36106	0.0182227	UP
AL359220.1	80.3134	-0.775947	0.293348	-2.64514	0.00816561	DOWN
WDR89	129.35	-0.800143	0.306708	-2.60881	0.00908568	DOWN
PLEKHG3	101.823	1.2972	0.47938	2.706	0.00680981	UP
CHURC1	1246.06	-0.338426	0.159223	-2.12549	0.0335461	DOWN
FUT8	110.09	-0.593092	0.276863	-2.14218	0.0321787	DOWN
ARG2	4.35487	3.07948	1.18725	2.59379	0.00949233	UP
ZFP36L1	1940.77	0.478719	0.221374	2.16249	0.0305803	UP
AL049780.2	4.12969	-1.90294	0.954888	-1.99284	0.0462785	DOWN
FOS	1462.14	2.466	1.12157	2.19871	0.0278987	UP
BATF	526.423	0.728215	0.285562	2.55011	0.0107688	UP
GPR65	676.46	-0.944653	0.224704	-4.20399	2.62249e-05	DOWN
GPR68	128.848	1.39767	0.310537	4.50083	6.76889e-06	UP
CCDC88C	608.948	0.581445	0.214107	2.71567	0.0066141	UP
TC2N	995.839	-0.465127	0.204381	-2.27578	0.0228591	DOWN
IFI27	6.6932	-1.80642	0.903872	-1.99854	0.0456583	DOWN
LINC01550	262.397	-0.963681	0.424676	-2.26921	0.0232554	DOWN
AL163932.1	8.4111	-2.66271	0.780756	-3.41042	0.000648621	DOWN
CCDC85C	53.327	0.903781	0.343487	2.63119	0.00850863	UP
SLC25A29	36.559	3.40804	0.919661	3.70576	0.000210757	UP
PPP1R13B	27.0374	1.12754	0.413677	2.72565	0.00641749	UP
AKT1	75.8289	0.887683	0.386571	2.2963	0.0216589	UP
JAG2	3.84923	3.48481	1.31768	2.64464	0.0081777	UP
BTBD6	42.5728	1.78018	0.52613	3.38353	0.000715603	UP
MTA1	95.2001	1.24233	0.435628	2.8518	0.00434721	UP
CRIP2	47.5736	-0.893538	0.305536	-2.92449	0.00345022	DOWN
CRIP1	4056.52	0.400522	0.186076	2.15247	0.0313607	UP
TEDC1	42.3303	0.946225	0.402957	2.3482	0.0188642	UP
IGHV1-3	7.01455	1.79359	0.892365	2.00993	0.0444381	UP
AC068446.2	2.88664	4.02197	1.80212	2.2318	0.0256285	UP
AC124312.1	50.2566	-0.845005	0.337137	-2.50641	0.0121964	DOWN
ZNF770	255.791	-0.784096	0.341493	-2.29608	0.021671	DOWN
DPH6	93.8713	-0.684517	0.267986	-2.5543	0.0106402	DOWN
BMF	16.2543	1.0772	0.535086	2.01313	0.0441012	UP
PLCB2	172.381	0.610454	0.25762	2.36959	0.0178078	UP
VPS18	80.8734	0.648117	0.259719	2.49545	0.0125796	UP
JMJD7-PLA2G4B	19.0285	1.05946	0.539185	1.96493	0.0494229	UP
AC020659.1	72.172	1.65922	0.632348	2.62391	0.00869269	UP
EHD4	95.3551	0.594669	0.269047	2.21028	0.0270857	UP
STARD9	45.5475	1.09932	0.521206	2.10918	0.0349292	UP
ZSCAN29	27.9829	1.03622	0.467557	2.21625	0.0266747	UP
PATL2	342.07	0.729151	0.326031	2.23645	0.0253224	UP
FAM227B	48.9303	-0.599471	0.273847	-2.18907	0.0285917	DOWN
DTWD1	159.216	-0.577229	0.214862	-2.68651	0.00722038	DOWN
GABPB1	108.936	-0.688661	0.246398	-2.79491	0.00519146	DOWN
GABPB1-AS1	273.622	-0.611321	0.269213	-2.27077	0.0231607	DOWN
RSL24D1	1135.17	-0.703693	0.253875	-2.77181	0.00557464	DOWN
ZNF280D	141.762	-0.545851	0.247007	-2.20986	0.0271151	DOWN
BNIP2	483.225	-0.328931	0.137244	-2.39668	0.0165443	DOWN
ANXA2	1105.38	0.684997	0.205499	3.33333	0.000858135	UP
DAPK2	37.3821	1.12962	0.484999	2.32912	0.0198529	UP
FAM96A	410.323	-0.491918	0.230697	-2.13232	0.0329809	DOWN
PIF1	34.2382	1.1548	0.562112	2.0544	0.0399367	UP
PLEKHO2	43.4832	1.45453	0.469054	3.10098	0.00192882	UP
SMAD3	123.174	0.615249	0.305255	2.01553	0.0438494	UP
PML	190.567	0.418684	0.186058	2.25029	0.0244306	UP
ARID3B	87.7567	0.845343	0.313791	2.69397	0.00706066	UP
ULK3	231.841	0.500345	0.215696	2.31967	0.0203585	UP
C15orf39	60.1994	0.841327	0.371261	2.26613	0.0234432	UP
TBC1D2B	75.4575	0.725763	0.342825	2.11701	0.0342592	UP
HYKK	10.1316	-1.71518	0.812307	-2.1115	0.0347297	DOWN
BCL2A1	281.866	-0.505491	0.217212	-2.32718	0.0199558	DOWN
ABHD17C	11.7504	1.85459	0.814207	2.27778	0.0227395	UP
HDGFL3	26.2135	1.61478	0.596088	2.70897	0.00674929	UP
ZSCAN2	36.5179	0.735806	0.353069	2.08403	0.0371576	UP
WDR73	92.3002	-0.494309	0.250599	-1.97251	0.048551	DOWN
ISG20	1537.15	-0.857531	0.297567	-2.88181	0.00395401	DOWN
HAPLN3	59.0058	-1.13498	0.467146	-2.4296	0.0151156	DOWN
POLG	140.309	0.839787	0.250645	3.35051	0.000806636	UP
ZNF710	9.26703	1.81165	0.685259	2.64375	0.00819943	UP
SEMA4B	26.8253	1.23512	0.466253	2.64904	0.00807203	UP
IQGAP1	973.517	0.724164	0.294802	2.45644	0.0140321	UP
MAN2A2	42.936	1.19546	0.405992	2.94454	0.00323432	UP
UNC45A	213.075	0.401992	0.183439	2.19141	0.0284218	UP
MCTP2	198.742	0.954861	0.421141	2.26732	0.0233707	UP
AC090825.1	26.3005	-0.80596	0.398429	-2.02284	0.0430893	DOWN
LINS1	266.308	-0.523949	0.194696	-2.69111	0.00712147	DOWN
CHSY1	32.5661	1.21006	0.489089	2.47411	0.0133567	UP
AXIN1	89.9049	0.832593	0.355018	2.34521	0.0190161	UP
RAB40C	33.075	0.806028	0.337107	2.39102	0.0168018	UP
METRN	24.4078	2.32935	0.777182	2.99718	0.00272493	UP
CHTF18	29.3313	1.24361	0.425901	2.91996	0.00350078	UP
AC009041.2	14.7779	-1.83934	0.560561	-3.28125	0.0010335	DOWN
AC009041.1	19.295	-0.888998	0.420738	-2.11295	0.0346051	DOWN
CLCN7	58.0657	0.67789	0.301786	2.24626	0.0246871	UP
ZNF598	36.7141	0.804771	0.333984	2.40961	0.0159697	UP
SLC9A3R2	10.8554	3.11469	0.957055	3.25446	0.0011361	UP
TSC2	125.556	0.633242	0.294983	2.14671	0.0318166	UP
PGP	101.492	0.776213	0.372346	2.08465	0.0371007	UP
DNASE1L2	5.96815	2.05585	0.985479	2.08614	0.0369655	UP
ABCA3	16.5378	1.57735	0.585502	2.69401	0.00705979	UP
SRRM2	902.422	0.528433	0.218848	2.41462	0.0157518	UP
FLYWCH1	74.7372	0.840577	0.300216	2.7999	0.00511177	UP
CLUAP1	80.7445	-1.07243	0.347907	-3.08252	0.00205258	DOWN
NLRC3	400.207	0.698798	0.295231	2.36695	0.0179352	UP
SLX4	22.5259	1.56622	0.564005	2.77696	0.00548696	UP
ADCY9	12.3158	1.87517	0.876645	2.13904	0.0324328	UP
CORO7	57.9049	0.648059	0.274007	2.36512	0.0180244	UP
MGRN1	161.387	0.476862	0.181518	2.62708	0.00861207	UP
RBFOX1	3.0976	4.27934	1.93217	2.21478	0.026775	UP
C16orf72	115.67	0.767878	0.344926	2.22621	0.0260002	UP
ATF7IP2	207.02	-0.724526	0.289511	-2.50259	0.012329	DOWN
CIITA	29.727	1.36263	0.629272	2.1654	0.0303572	UP
SOCS1	240.76	-1.31787	0.4015	-3.28236	0.00102944	DOWN
RSL1D1	1136.56	-0.644302	0.270346	-2.38325	0.0171606	DOWN
PDXDC1	148.693	0.534787	0.253941	2.10595	0.0352087	UP
ABCC1	92.7159	1.19947	0.275501	4.35377	1.33813e-05	UP
XYLT1	23.2579	1.21439	0.589975	2.05838	0.0395534	UP
COQ7	158.615	0.684031	0.267776	2.55449	0.0106343	UP
ACSM3	33.618	-0.961033	0.388027	-2.47672	0.0132597	DOWN
NPIPB4	19.5469	1.43346	0.620436	2.31041	0.0208655	UP
PRKCB	497.365	0.585177	0.210958	2.7739	0.00553895	UP
SBK1	93.887	0.880832	0.328955	2.67767	0.00741366	UP
APOBR	75.3259	1.03449	0.351021	2.94709	0.00320776	UP
ATXN2L	313.223	0.644297	0.250992	2.567	0.0102583	UP
SPN	1081.86	0.595373	0.205314	2.89981	0.00373385	UP
TAOK2	55.719	0.737697	0.363443	2.02975	0.0423821	UP
TBC1D10B	42.7526	1.42995	0.350831	4.0759	4.58372e-05	UP
ITGAL	841.728	1.04065	0.324216	3.20975	0.00132851	UP
RNF40	140.888	0.614044	0.27179	2.25926	0.0238673	UP
ITGAM	168.413	1.40746	0.369244	3.81174	0.000137992	UP
ITGAX	50.5891	1.57266	0.746501	2.10671	0.035143	UP
DNAJA2	549.151	-0.340938	0.142231	-2.39707	0.0165267	DOWN
ADCY7	233.744	0.72148	0.359441	2.00723	0.0447251	UP
BRD7	204.46	0.772234	0.364211	2.12029	0.0339812	UP
NOD2	10.3648	1.86241	0.875112	2.1282	0.0333209	UP
AC007342.4	10.9306	-1.72671	0.683082	-2.52783	0.011477	DOWN
AC007342.5	3.76287	-2.52473	1.03201	-2.44642	0.0144281	DOWN
CES1	109.329	1.2285	0.548547	2.23955	0.0251204	UP
AMFR	53.4639	0.87203	0.379422	2.29831	0.0215442	UP
MT3	14.278	-1.81208	0.663314	-2.73185	0.00629793	DOWN
MT1F	420.331	-0.606081	0.247816	-2.44569	0.0144576	DOWN
MT1X	596.013	-0.568785	0.271201	-2.09728	0.0359685	DOWN
NLRC5	363.896	0.792034	0.310149	2.55372	0.0106579	UP
PLLP	13.9745	-1.20124	0.57762	-2.07963	0.0375594	DOWN
ADGRG5	121.773	1.03932	0.330489	3.1448	0.00166198	UP
ADGRG1	825.064	1.13025	0.25598	4.41537	1.00839e-05	UP
ZNF319	30.9782	1.11886	0.40014	2.79617	0.00517117	UP
FHOD1	79.2567	0.856717	0.245531	3.48925	0.000484381	UP
RIPOR1	43.97	1.01369	0.364317	2.78244	0.00539524	UP
AC040162.1	7.4787	1.8914	0.859017	2.20182	0.0276778	UP
SLC12A4	14.1517	1.13511	0.555555	2.04319	0.0410337	UP
DPEP2	123.757	-0.599331	0.288596	-2.07671	0.037828	DOWN
NFATC3	485.576	0.6911	0.241182	2.86547	0.00416387	UP
PDPR	91.5025	0.97471	0.408878	2.38387	0.0171317	UP
ZNF821	90.7684	0.777142	0.278779	2.78766	0.00530906	UP
WDR59	84.9699	0.518997	0.259792	1.99774	0.045745	UP
ZNRF1	6.32777	1.92098	0.824975	2.32853	0.0198841	UP
MON1B	163.008	0.683981	0.339182	2.01656	0.043741	UP
PLCG2	118.277	1.11951	0.544776	2.05499	0.0398802	UP
TAF1C	67.6299	0.975504	0.357758	2.72671	0.00639689	UP
GSE1	114.916	0.921536	0.376631	2.44679	0.0144135	UP
RNF166	609.769	0.441332	0.146516	3.01218	0.00259376	UP
PIEZO1	97.0528	1.20807	0.376505	3.20864	0.00133364	UP
ZNF276	320.962	0.585068	0.205322	2.84951	0.00437862	UP
VPS53	141.667	0.59006	0.283709	2.07981	0.0375429	UP
ABR	130.978	0.793689	0.336469	2.35887	0.0183305	UP
CLUH	47.9026	0.82888	0.381846	2.17072	0.0299526	UP
RAP1GAP2	150	1.48656	0.423307	3.51177	0.000445132	UP
ATP2A3	331.336	0.783088	0.303709	2.57842	0.00992543	UP
PLD2	21.219	1.27298	0.497585	2.55832	0.0105179	UP
MINK1	154.026	0.886676	0.357033	2.48346	0.0130113	UP
RNF167	957.686	0.32372	0.144062	2.24709	0.024634	UP
CAMTA2	81.5675	1.02838	0.313198	3.28347	0.00102537	UP
KIF1C	30.6197	1.29044	0.411764	3.13394	0.00172479	UP
ACAP1	1510.96	0.383565	0.164906	2.32596	0.0200206	UP
CNTROB	30.427	1.17202	0.423452	2.76776	0.00564422	UP
TMEM107	228.7	0.439333	0.218251	2.01297	0.0441178	UP
CTC1	130.18	0.763868	0.304274	2.51047	0.0120572	UP
ADPRM	104.414	-0.863386	0.423106	-2.04059	0.0412913	DOWN
TRPV2	335.559	0.423642	0.179722	2.35721	0.018413	UP
MPRIP	135.233	0.762535	0.335035	2.27598	0.0228469	UP
FLCN	12.9215	1.1878	0.566331	2.09736	0.0359618	UP
RAI1	29.1482	0.916075	0.380386	2.40828	0.016028	UP
LLGL1	51.7332	0.925044	0.32497	2.84655	0.00441958	UP
FLII	239.791	0.858318	0.232752	3.68769	0.000226296	UP
MAPK7	72.3296	0.638756	0.242633	2.6326	0.00847341	UP
SLC47A1	3.31586	4.41269	1.51076	2.92084	0.00349086	UP
NATD1	15.1366	1.41613	0.568707	2.49008	0.0127715	UP
C17orf51	18.1201	-1.15691	0.558446	-2.07165	0.0382977	DOWN
KSR1	19.3449	1.26092	0.533551	2.36326	0.018115	UP
LGALS9	76.9665	-0.849775	0.310303	-2.73853	0.00617143	DOWN
SUPT6H	237.762	0.61387	0.258431	2.37537	0.0175315	UP
MYO18A	59.7293	1.24576	0.396853	3.1391	0.0016947	UP
GIT1	41.5277	1.30936	0.435106	3.00928	0.00261864	UP
CRLF3	487.025	-0.533949	0.192265	-2.77715	0.00548384	DOWN
EVI2B	799.203	-0.486466	0.219048	-2.22082	0.0263631	DOWN
EVI2A	302.372	-0.781311	0.250989	-3.11293	0.00185238	DOWN
RAD51D	78.8716	0.577085	0.274013	2.10605	0.0351997	UP
CCL5	20425.2	0.420816	0.193279	2.17725	0.0294622	UP
ZNHIT3	396.402	-0.431042	0.208292	-2.06941	0.0385077	DOWN
AATF	384.888	0.455267	0.17711	2.57053	0.0101543	UP
EPOP	3.43383	2.23166	1.08619	2.05456	0.0399211	UP
MLLT6	358.479	0.891765	0.293442	3.03898	0.00237382	UP
CISD3	462.805	0.506645	0.176661	2.86789	0.00413219	UP
CWC25	274.753	0.376766	0.185912	2.02658	0.0427055	UP
RPL23	3037.59	-0.673288	0.33558	-2.00634	0.0448197	DOWN
LASP1	478.695	0.632718	0.232226	2.72458	0.00643837	UP
CACNB1	27.9685	1.00157	0.434947	2.30274	0.0212935	UP
MED24	92.0339	0.447089	0.22413	1.99478	0.0460674	UP
CASC3	185.055	0.796991	0.253877	3.13928	0.00169362	UP
RARA-AS1	1.75728	3.4506	1.65431	2.08582	0.0369948	UP
ACLY	189.385	0.688319	0.281941	2.44136	0.0146321	UP
RETREG3	203.722	0.48478	0.196574	2.46615	0.0136575	UP
VAT1	125.575	0.61029	0.304476	2.00439	0.0450281	UP
HDAC5	136.416	0.43314	0.207416	2.08827	0.0367733	UP
ITGA2B	3.44213	4.28242	2.01387	2.12646	0.0334648	UP
AC138150.1	22.1574	-1.08209	0.473563	-2.285	0.0223127	DOWN
FMNL1	837.276	1.09152	0.359487	3.03632	0.00239486	UP
MAP3K14-AS1	38.4146	-0.850566	0.326753	-2.60308	0.00923896	DOWN
MAP3K14	83.633	0.738626	0.24741	2.98544	0.00283173	UP
ARHGAP27	174.488	0.763771	0.237393	3.21732	0.00129392	UP
LINC02210-CRHR1	68.6938	-0.589355	0.29497	-1.99802	0.045715	DOWN
NSF	233.418	-0.881126	0.298352	-2.95332	0.00314381	DOWN
TBKBP1	49.8084	1.49394	0.348773	4.28342	1.84044e-05	UP
TBX21	779.526	1.10832	0.462649	2.3956	0.0165931	UP
OSBPL7	83.804	0.642655	0.283031	2.27061	0.0231704	UP
CDK5RAP3	386.346	0.528854	0.24461	2.16203	0.0306157	UP
NFE2L1	83.3815	0.596846	0.301788	1.9777	0.0479625	UP
HOXB4	63.7957	0.83467	0.412288	2.02448	0.0429203	UP
AC103702.2	82.022	1.55822	0.458089	3.40156	0.000670023	UP
LINC02086	15.7929	3.40069	0.847215	4.01396	5.97088e-05	UP
ABI3	708.814	0.507877	0.237736	2.13631	0.0326539	UP
PPP1R9B	82.262	1.03672	0.352752	2.93896	0.00329318	UP
XYLT2	29.7299	0.899902	0.393627	2.28618	0.0222439	UP
COX11	209.52	-0.478018	0.217934	-2.19341	0.0282779	DOWN
MMD	56.8583	-0.650466	0.279768	-2.32502	0.0200708	DOWN
MPO	9.80858	5.90952	2.50571	2.35842	0.0183529	UP
TSPOAP1	84.9173	1.70535	0.562205	3.03333	0.00241868	UP
TSPOAP1-AS1	147.005	0.578242	0.247134	2.33979	0.0192947	UP
HSF5	18.8667	-1.15254	0.411655	-2.79976	0.00511406	DOWN
PRR11	10.0621	1.54582	0.724751	2.1329	0.0329333	UP
YPEL2	117.887	-0.677169	0.275224	-2.46042	0.0138773	DOWN
AC091271.1	52.4267	0.954641	0.471981	2.02262	0.0431119	UP
MAP3K3	64.482	0.88248	0.336348	2.62371	0.0086977	UP
SMARCD2	59.6771	0.826148	0.276902	2.98353	0.0028494	UP
RGS9	105.993	1.02493	0.437261	2.34399	0.0190787	UP
AC007448.3	11.6001	1.69811	0.689203	2.46387	0.0137445	UP
WIPI1	93.1697	0.693419	0.317771	2.18214	0.0290993	UP
KIF19	28.7124	0.963913	0.467489	2.06189	0.0392179	UP
RAB37	506.538	0.469077	0.165553	2.83339	0.00460576	UP
SLC9A3R1	2442.16	0.600332	0.153393	3.91368	9.09017e-05	UP
KCTD2	16.968	1.27891	0.609247	2.09917	0.035802	UP
TMEM94	61.0886	0.927709	0.394288	2.35287	0.0186291	UP
LLGL2	100.472	1.1859	0.285697	4.15088	3.31196e-05	UP
UNC13D	261.491	0.757374	0.229698	3.29726	0.000976326	UP
RHBDF2	147.791	0.877036	0.240328	3.64932	0.000262935	UP
MXRA7	51.014	1.21926	0.417627	2.91951	0.00350587	UP
AC087645.2	6.9049	-1.67261	0.689656	-2.42528	0.0152964	DOWN
ENGASE	36.5098	0.877344	0.379099	2.31429	0.0206519	UP
GAA	60.6629	0.541511	0.264536	2.04702	0.0406563	UP
RNF213	1727.45	0.689156	0.297373	2.31748	0.0204776	UP
NPTX1	3.06108	4.29272	1.62884	2.63545	0.00840266	UP
TEPSIN	86.6328	0.86098	0.293602	2.93248	0.00336269	UP
SLC38A10	208.135	0.670559	0.246859	2.71637	0.00660028	UP
FAAP100	54.811	0.706608	0.297731	2.37331	0.0176296	UP
NPLOC4	54.4071	0.61445	0.313025	1.96294	0.0496528	UP
HGS	221.865	0.494055	0.20824	2.37253	0.0176668	UP
AC145207.2	4.65028	1.94351	0.964582	2.01488	0.0439176	UP
ALYREF	29.5332	1.43839	0.449036	3.20328	0.00135871	UP
PCYT2	141.13	0.805744	0.26625	3.02627	0.00247592	UP
MAFG	10.9641	2.1496	0.715115	3.00594	0.00264759	UP
RFNG	35.6834	1.20063	0.465162	2.5811	0.0098487	UP
DUS1L	65.2656	0.682875	0.343285	1.98924	0.046675	UP
FASN	36.0711	0.773509	0.35497	2.17908	0.0293257	UP
TBCD	153.606	0.574882	0.26243	2.19061	0.0284801	UP
ENOSF1	178.032	-0.5135	0.261539	-1.96338	0.0496021	DOWN
METTL4	124.437	-0.600341	0.221314	-2.71262	0.00667529	DOWN
TGIF1	184.366	-0.604397	0.261783	-2.30877	0.0209562	DOWN
LINC00667	239.167	-0.440735	0.174997	-2.51853	0.0117845	DOWN
PTPRM	58.0151	1.25621	0.4711	2.66654	0.00766358	UP
RNMT	371.661	-0.543271	0.276635	-1.96386	0.0495467	DOWN
TTC39C	388.319	-0.580954	0.255215	-2.27634	0.0228259	DOWN
TAF4B	43.4802	-1.09336	0.447774	-2.44178	0.0146152	DOWN
DSC1	16.1063	-1.54144	0.695312	-2.2169	0.0266299	DOWN
RNF138	334.462	-0.842759	0.187292	-4.49972	6.80446e-06	DOWN
SETBP1	48.8686	1.3488	0.531935	2.53564	0.0112241	UP
SLC14A1	89.6837	1.22433	0.30416	4.02526	5.6912e-05	UP
RPL17	17084	-0.646942	0.286418	-2.25873	0.0239002	DOWN
BCL2	422.594	-0.618583	0.282633	-2.18864	0.0286228	DOWN
DSEL	54.2429	-1.23216	0.477777	-2.57894	0.00991054	DOWN
ZNF236	83.5068	0.632877	0.293145	2.15892	0.0308562	UP
VPS16	175.239	0.654339	0.192075	3.40668	0.000657572	UP
CDC25B	746.266	0.469629	0.219865	2.13599	0.0326806	UP
SLX4IP	48.3235	-0.626157	0.313667	-1.99624	0.0459074	DOWN
ESF1	265.221	-0.52396	0.180286	-2.90626	0.00365775	DOWN
GZF1	35.9497	0.776493	0.347323	2.23565	0.0253747	UP
BCL2L1	282.993	0.64795	0.182087	3.55847	0.000373023	UP
TP53INP2	11.7993	1.55875	0.754154	2.06688	0.0387451	UP
CEP250	145.908	0.65944	0.222466	2.96423	0.00303438	UP
ZNF335	119.163	1.04514	0.318875	3.27757	0.00104703	UP
MMP9	2.23036	3.7199	1.78992	2.07825	0.0376861	UP
PREX1	230.396	0.846882	0.245188	3.45401	0.000552326	UP
NFATC2	624.833	0.6496	0.247851	2.62093	0.00876903	UP
TSHZ2	39.7005	-1.57619	0.664651	-2.37145	0.0177183	DOWN
RBM38	185.584	1.63045	0.552083	2.95327	0.00314428	UP
ZBP1	257.929	0.549978	0.251477	2.18699	0.0287429	UP
NPEPL1	40.55	0.711542	0.359915	1.97697	0.0480448	UP
LSM14B	30.4824	0.992228	0.386092	2.56992	0.0101721	UP
YTHDF1	49.5185	1.03676	0.293946	3.52704	0.000420233	UP
GMEB2	53.5044	0.911217	0.342078	2.66377	0.00772706	UP
C20orf204	14.0611	-2.28263	0.875412	-2.60749	0.00912087	DOWN
CDC34	59.8259	1.1528	0.457556	2.51946	0.0117535	UP
POLRMT	113.904	0.674978	0.306106	2.20504	0.0274509	UP
AZU1	17.3576	6.73022	2.07757	3.23947	0.00119753	UP
PRTN3	20.1758	5.9222	2.14695	2.75842	0.00580811	UP
ELANE	14.1528	4.75107	2.11838	2.24279	0.0249106	UP
TMEM259	354.206	0.865199	0.429201	2.01584	0.043817	UP
ARHGAP45	812.209	0.522208	0.210966	2.47532	0.0133116	UP
MIDN	246.643	0.946109	0.283286	3.33976	0.000838504	UP
ABHD17A	485.827	0.763574	0.360513	2.11802	0.0341732	UP
CSNK1G2	128.186	0.817377	0.229401	3.56309	0.000366514	UP
MKNK2	180.655	0.487735	0.208422	2.34013	0.0192769	UP
MOB3A	338.035	0.520801	0.183796	2.83358	0.00460291	UP
AP3D1	192.883	0.701645	0.310368	2.26069	0.0237784	UP
LMNB2	75.5731	1.3949	0.261809	5.32792	9.93449e-08	UP
GADD45B	705.002	0.504424	0.224205	2.24983	0.0244597	UP
NCLN	136.942	0.456905	0.21316	2.14348	0.0320746	UP
FZR1	70.374	0.751566	0.352595	2.13153	0.0330458	UP
CACTIN	38.4082	0.85053	0.391078	2.17484	0.0296424	UP
TJP3	31.3259	1.29296	0.477384	2.70842	0.0067604	UP
MATK	954.684	0.893755	0.230318	3.88053	0.00010423	UP
TMIGD2	163.002	-1.14184	0.582331	-1.96082	0.0499004	DOWN
DPP9	138.967	0.54145	0.247217	2.19018	0.0285115	UP
MLLT1	30.8683	1.03938	0.42442	2.44895	0.0143273	UP
DENND1C	445.827	0.32424	0.156781	2.0681	0.0386306	UP
AC010503.1	3.73487	4.40539	1.84815	2.38368	0.0171405	UP
TNFSF14	275.133	1.27138	0.341879	3.71879	0.000200181	UP
VAV1	202.61	0.554918	0.193144	2.87308	0.00406489	UP
PNPLA6	108.721	0.925234	0.304373	3.0398	0.00236733	UP
TGFBR3L	33.084	1.30682	0.483963	2.70025	0.00692874	UP
MYO1F	737.972	1.14584	0.257287	4.45354	8.44641e-06	UP
ZNF317	63.1821	0.541414	0.264316	2.04836	0.0405245	UP
ZNF699	124.056	0.585053	0.269125	2.17391	0.0297119	UP
S1PR2	16.2849	1.54869	0.691128	2.24082	0.0250378	UP
TYK2	151.044	0.982342	0.305097	3.21977	0.00128292	UP
S1PR5	720.601	0.679005	0.271903	2.49723	0.0125168	UP
DNM2	292.551	0.687317	0.33019	2.08158	0.037381	UP
LDLR	84.5407	1.18439	0.502564	2.35669	0.0184386	UP
ZNF653	8.24094	1.43014	0.674344	2.12078	0.0339402	UP
TNPO2	37.4855	0.723146	0.355121	2.03634	0.0417167	UP
NACC1	34.4207	1.00366	0.406626	2.46826	0.0135771	UP
IER2	2416.97	0.669597	0.252421	2.6527	0.00798504	UP
AC011446.2	4.82312	2.12868	0.968575	2.19774	0.0279677	UP
CC2D1A	99.3693	0.491155	0.235085	2.08927	0.0366838	UP
ADGRE5	1093.99	0.400534	0.200597	1.99671	0.0458565	UP
PKN1	362.263	0.657599	0.178538	3.68324	0.000230285	UP
BRD4	286.724	0.540989	0.243924	2.21786	0.0265644	UP
RASAL3	908.217	1.02428	0.184868	5.5406	3.01434e-08	UP
CYP4F22	11.9574	1.32761	0.6411	2.07082	0.0383753	UP
TPM4	551.502	0.509859	0.226219	2.25384	0.0242065	UP
AC020911.2	30.4675	1.06166	0.426248	2.49071	0.0127487	UP
CHERP	135.424	0.721413	0.24212	2.97957	0.00288657	UP
SLC35E1	47.8107	0.825538	0.355255	2.32379	0.0201367	UP
MYO9B	235.926	1.16112	0.296521	3.91581	9.01012e-05	UP
COLGALT1	68.1362	0.614866	0.26719	2.30123	0.0213786	UP
MAP1S	145.849	0.543635	0.189591	2.8674	0.00413854	UP
MAST3	83.984	1.29952	0.331496	3.92016	8.84895e-05	UP
JUND	250.73	1.08888	0.263634	4.13026	3.6236e-05	UP
UPF1	71.3708	0.838744	0.342738	2.44719	0.0143975	UP
SUGP2	131.233	0.903446	0.377785	2.39143	0.0167831	UP
SLC25A42	58.8964	1.1218	0.328729	3.41254	0.000643596	UP
GATAD2A	196.446	0.740622	0.254033	2.91546	0.00355165	UP
GMIP	302.634	0.429284	0.205661	2.08733	0.0368579	UP
ATP13A1	134.904	0.574341	0.205795	2.79084	0.00525719	UP
LINC00663	28.3597	-0.869474	0.421067	-2.06493	0.0389298	DOWN
VSTM2B	6.38709	5.31199	1.50409	3.53169	0.000412908	UP
PLEKHF1	641.123	0.981571	0.282232	3.47788	0.000505392	UP
TSHZ3	13.5507	1.7956	0.912111	1.96862	0.048997	UP
ZNF302	271.958	-0.539346	0.199928	-2.69771	0.00698188	DOWN
KMT2B	71.4707	1.06175	0.322682	3.29038	0.00100052	UP
ARHGAP33	19.0749	1.35314	0.595615	2.27184	0.0230964	UP
LRFN3	15.0723	1.28698	0.498315	2.58266	0.00980416	UP
CAPNS1	246.605	0.522293	0.248258	2.10383	0.0353932	UP
ZFP14	170.909	-0.673681	0.244716	-2.75291	0.00590682	DOWN
ZNF260	90.8514	-0.513048	0.238808	-2.14837	0.0316843	DOWN
ZNF529-AS1	26.4129	0.876164	0.383217	2.28634	0.0222344	UP
MAP4K1	453.689	0.577011	0.163297	3.53351	0.000410077	UP
ACTN4	599.834	0.857808	0.20995	4.08578	4.39289e-05	UP
LRFN1	14.2203	1.55528	0.600538	2.58982	0.00960271	UP
SAMD4B	51.2381	0.733028	0.345451	2.12194	0.0338424	UP
CLC	1.86198	3.45526	1.56228	2.21168	0.0269887	UP
MAP3K10	17.2162	1.32724	0.610722	2.17323	0.029763	UP
SERTAD1	201.924	0.679064	0.339747	1.99873	0.0456373	UP
BLVRB	143.868	0.707475	0.281131	2.51653	0.0118516	UP
SHKBP1	475.076	0.340021	0.156037	2.17911	0.0293235	UP
LTBP4	214.47	0.603034	0.298026	2.02343	0.0430293	UP
NUMBL	18.9931	1.36069	0.676175	2.01233	0.0441847	UP
TGFB1	821.989	0.801048	0.229669	3.48783	0.000486954	UP
ARHGEF1	1360.04	0.45951	0.182899	2.51238	0.0119921	UP
ATP1A3	22.7229	1.09829	0.453282	2.42298	0.0153937	UP
ZNF526	53.8159	0.878691	0.320054	2.74545	0.00604281	UP
GSK3A	51.4937	0.648046	0.309845	2.09151	0.0364822	UP
CIC	57.4961	1.24556	0.359773	3.46206	0.000536058	UP
IRGQ	13.3848	2.88268	0.745802	3.86521	0.000110992	UP
APOE	3.73461	4.42749	1.8416	2.40415	0.01621	UP
CLPTM1	252.033	0.474123	0.203723	2.3273	0.0199494	UP
RELB	160.887	0.620727	0.243032	2.5541	0.0106462	UP
ZNF296	53.4214	0.886739	0.345736	2.56478	0.0103241	UP
MARK4	54.0018	0.768587	0.377277	2.0372	0.0416303	UP
TRAPPC6A	487.086	-0.518231	0.215438	-2.40548	0.0161514	DOWN
FOSB	304.247	3.24384	0.812438	3.99273	6.53167e-05	UP
GIPR	11.8978	1.46697	0.712831	2.05795	0.0395952	UP
DMWD	37.6845	1.16409	0.409791	2.84069	0.00450164	UP
SYMPK	128.76	0.574067	0.269499	2.13012	0.0331613	UP
PRKD2	255.937	0.717282	0.237202	3.02393	0.00249514	UP
STRN4	31.2322	0.811627	0.370714	2.18936	0.0285705	UP
SLC1A5	128.891	0.858941	0.307194	2.79609	0.00517256	UP
ARHGAP35	72.9378	1.14373	0.423808	2.69869	0.00696126	UP
EMP3	4090.89	0.378237	0.172255	2.1958	0.0281061	UP
PPP1R15A	735.945	2.21585	0.695258	3.18709	0.00143711	UP
PRR12	68.0984	0.683599	0.342097	1.99826	0.0456881	UP
SCAF1	113.69	0.604027	0.27094	2.22938	0.0257888	UP
BCL2L12	110.106	-0.513386	0.254906	-2.01402	0.0440074	DOWN
AP2A1	186.105	0.537719	0.241644	2.22525	0.0260643	UP
ZNF473	34.5599	0.87768	0.351122	2.49965	0.0124318	UP
C19orf81	6.56504	-2.31575	1.0017	-2.31184	0.0207868	DOWN
SIGLEC9	25.7201	1.48022	0.690488	2.14373	0.0320544	UP
SIGLEC7	7.17973	2.4208	1.17195	2.06561	0.0388655	UP
NKG7	20500.1	0.580096	0.23127	2.50831	0.0121311	UP
LILRB1	220.764	0.873655	0.332751	2.62555	0.00865086	UP
SYT5	11.3455	2.66777	1.00904	2.64386	0.0081966	UP
PPP6R1	237.504	0.70963	0.20033	3.54231	0.000396639	UP
AC020922.4	2.18931	3.61177	1.61811	2.23209	0.025609	UP
RPL28	45149.9	-0.592967	0.290099	-2.04402	0.0409517	DOWN
ZNF772	11.3157	-1.30292	0.594481	-2.19168	0.0284023	DOWN
ZNF550	65.3242	-0.519796	0.245931	-2.11358	0.034551	DOWN
RPS5	17081.8	-0.638149	0.323231	-1.97428	0.0483501	DOWN
ZNF324	72.7458	0.773296	0.264179	2.92717	0.00342059	UP
TRIM28	173.933	0.817107	0.329419	2.48045	0.0131217	UP
UBE2M	46.319	0.975882	0.474385	2.05715	0.0396718	UP
MZF1-AS1	24.9985	2.25828	0.613086	3.68346	0.000230091	UP
AP000547.3	11.1751	-2.2551	1.08013	-2.0878	0.0368162	DOWN
USP18	46.086	-0.855478	0.300226	-2.84944	0.00437961	DOWN
TANGO2	133.348	0.508141	0.235956	2.15354	0.0312759	UP
DGCR8	96.0633	0.981002	0.29322	3.34562	0.000820976	UP
ZDHHC8	16.5731	1.54799	0.562808	2.75048	0.00595083	UP
LINC00896	8.53827	1.89894	0.744401	2.55096	0.0107426	UP
MED15	462.902	0.655632	0.23223	2.8232	0.00475467	UP
CRKL	146.316	0.552378	0.248939	2.21893	0.0264914	UP
LZTR1	68.7766	1.12121	0.407745	2.74977	0.00596374	UP
MAPK1	468.473	0.62164	0.277881	2.23707	0.0252815	UP
BCR	47.5492	0.923686	0.363084	2.544	0.0109591	UP
KIAA1671	67.6749	1.40207	0.548964	2.55403	0.0106485	UP
MIAT	148.659	1.64366	0.477058	3.4454	0.000570207	UP
AP1B1	138.572	0.549376	0.237215	2.31594	0.0205613	UP
SF3A1	581.017	0.414208	0.196881	2.10385	0.0353913	UP
MTFP1	204.454	-0.692847	0.339524	-2.04065	0.041286	DOWN
AC004832.6	41.9595	1.14276	0.53444	2.13824	0.032497	UP
PATZ1	74.7455	1.06957	0.45683	2.34129	0.0192174	UP
MYH9	1713.73	0.632357	0.233522	2.70791	0.00677077	UP
MPST	119.095	0.781442	0.286788	2.72481	0.00643392	UP
IL2RB	614.685	0.677768	0.280669	2.41483	0.0157427	UP
CYTH4	476.722	0.943305	0.164681	5.72808	1.01571e-08	UP
SH3BP1	539.356	0.569167	0.271324	2.09774	0.0359281	UP
LGALS1	2576.24	0.924153	0.410409	2.25178	0.0243359	UP
H1F0	11.178	-1.74801	0.697453	-2.50628	0.012201	DOWN
PLA2G6	57.5495	0.811134	0.315012	2.57493	0.010026	UP
GTPBP1	58.5813	0.714878	0.361909	1.9753	0.0482345	UP
SUN2	1565.41	0.901847	0.381803	2.36208	0.018173	UP
NPTXR	9.44331	1.46114	0.698966	2.09043	0.0365788	UP
CBX6	130.23	0.870654	0.266111	3.27178	0.00106875	UP
APOBEC3C	445.043	0.815056	0.187379	4.34978	1.36273e-05	UP
APOBEC3D	66.8619	0.793444	0.267976	2.96088	0.00306763	UP
APOBEC3G	1080.3	0.861904	0.173935	4.95533	7.22072e-07	UP
APOBEC3H	76.3208	0.75143	0.323451	2.32316	0.0201704	UP
CBX7	114.433	1.24636	0.338831	3.67842	0.000234684	UP
SYNGR1	218.092	0.899344	0.357844	2.51323	0.0119631	UP
C22orf46	58.4443	0.698058	0.331116	2.1082	0.035014	UP
AL021453.1	69.4058	0.997498	0.363886	2.74124	0.00612087	UP
SREBF2	140.816	0.881033	0.351303	2.5079	0.0121451	UP
BIK	25.9483	-1.4587	0.587102	-2.48458	0.0129703	DOWN
TTLL12	71.7883	0.59106	0.282231	2.09424	0.0362387	UP
RTL6	46.6481	0.676882	0.297006	2.27902	0.0226658	UP
PRR5	267.178	0.555554	0.231269	2.4022	0.0162967	UP
PPARA	44.5851	1.0447	0.378226	2.76211	0.00574299	UP
TTC38	519.919	0.948016	0.246191	3.85074	0.000117762	UP
TUBGCP6	83.7173	0.799862	0.367802	2.17471	0.0296522	UP
HDAC10	180.632	0.943348	0.266312	3.54226	0.000396711	UP
PPP6R2	221.178	0.41675	0.190294	2.19003	0.0285218	UP
SBF1	137.558	0.805632	0.315655	2.55226	0.0107027	UP
RABL2B	169.009	0.461905	0.226225	2.04179	0.0411722	UP
FP671120.3	8.34982	3.11633	1.0196	3.05644	0.00223986	UP
FP671120.4	6.03245	2.08575	0.881437	2.3663	0.0179668	UP
FP236383.2	39.4813	1.84264	0.675598	2.72742	0.00638315	UP
FP236383.3	40.4031	1.75218	0.730317	2.39921	0.0164306	UP
RBM11	21.1962	-1.6366	0.588232	-2.78224	0.00539855	DOWN
SAMSN1	392.163	-0.59603	0.282633	-2.10885	0.0349573	DOWN
NRIP1	56.4241	-0.877202	0.423081	-2.07337	0.0381381	DOWN
MIR155HG	122.87	0.950138	0.314319	3.02284	0.00250411	UP
APP	54.0444	-1.26051	0.432147	-2.91686	0.00353572	DOWN
IFNGR2	80.6665	-1.53133	0.608878	-2.515	0.0119033	DOWN
GART	215.754	-0.378889	0.172936	-2.19092	0.0284576	DOWN
MRPS6	769.303	-0.36729	0.186684	-1.96745	0.0491318	DOWN
WRB	103.52	-0.643218	0.261476	-2.45995	0.0138957	DOWN
MX2	181.215	-0.821008	0.293973	-2.7928	0.00522538	DOWN
PFKL	307.859	0.468888	0.211649	2.2154	0.0267327	UP
ITGB2	3491.04	0.464308	0.200459	2.31623	0.0205459	UP
ADARB1	57.295	0.709185	0.324671	2.18432	0.028939	UP
LSS	63.6251	0.810465	0.35354	2.29243	0.021881	UP
MCM3AP	199.99	0.558923	0.259736	2.15189	0.0314058	UP
S100B	162.098	-2.62866	1.17957	-2.2285	0.0258475	DOWN
IL10	7.36913	-2.58425	1.18416	-2.18236	0.0290831	DOWN
DEFA4	3.68753	4.51776	1.83008	2.46862	0.0135637	UP
FAM66D	1.93541	-4.06934	2.02599	-2.00857	0.044583	DOWN
APOH	1.93499	-5.22191	2.48077	-2.10495	0.0352953	DOWN
