# Supplementary material for: Single-cell sequencing reveals the expansion and diversity of T cell subsets in the bone marrow microenvironment of chronic myeloid leukemia
Source: Genes Dis. 2025 Apr 4;12(5):101626. doi: 10.1016/j.gendis.2025.101626 (PMC12221761; doi:10.1016/j.gendis.2025.101626)
Supplement: Multimedia component 9 [file mmc9.xlsx]

## Sheet: Sheet1
Table S4. Differential expression genes of CD4 T cells between CML and healthy controls.
Gene	baseMean	log2FoldChange	lfcSE	stat	pvalue	change
B3GALT6	45.7784	2.06505	0.641286	3.22017	0.00128115	UP
ACAP3	53.0647	0.749644	0.323579	2.31673	0.0205186	UP
MMP23B	11.8737	2.42348	0.726933	3.33385	0.000856541	UP
GNB1	188.461	0.651407	0.217767	2.99131	0.00277785	UP
AL139246.5	133.62	0.547376	0.255557	2.1419	0.0322017	UP
KCNAB2	346.235	0.38456	0.168272	2.28535	0.0222925	UP
UTS2	81.2366	2.26574	1.09911	2.06143	0.039262	UP
H6PD	48.1842	0.997036	0.323783	3.07934	0.00207463	UP
SPSB1	19.0781	1.15909	0.548727	2.11233	0.0346582	UP
TMEM201	11.7981	1.14382	0.536582	2.13167	0.0330336	UP
SRM	220.788	1.61865	0.794262	2.03793	0.0415569	UP
MTOR	92.1991	0.591554	0.293031	2.01874	0.043514	UP
MTHFR	50.8166	0.659342	0.333279	1.97835	0.0478897	UP
CLCN6	29.2506	0.790788	0.382131	2.06942	0.0385071	UP
KIAA2013	31.9211	0.821832	0.341176	2.40882	0.0160041	UP
PLOD1	14.5152	1.33327	0.606868	2.19697	0.0280223	UP
MFN2	57.063	0.6655	0.292933	2.27185	0.0230957	UP
AL031283.1	2.6021	3.0866	1.4998	2.058	0.0395901	UP
EFHD2	314.136	1.70367	0.437021	3.89838	9.68379e-05	UP
UBR4	215.542	0.865825	0.283936	3.04937	0.00229324	UP
UBXN10-AS1	22.0623	-1.3411	0.428982	-3.12624	0.00177056	DOWN
EIF4G3	62.0322	0.823131	0.372551	2.20945	0.0271436	UP
RUNX3	242.792	0.625631	0.284496	2.19908	0.027872	UP
PDIK1L	60.8948	-0.7379	0.340192	-2.16907	0.0300776	DOWN
ZNF683	122.616	2.74375	1.02248	2.68342	0.00728735	UP
ZDHHC18	45.4004	0.911273	0.37773	2.4125	0.0158437	UP
WDTC1	83.1735	0.856016	0.309723	2.76381	0.00571305	UP
FGR	80.7381	2.5667	0.550225	4.66482	3.08895e-06	UP
YARS	202.238	0.580564	0.230129	2.52277	0.0116434	UP
PHC2	17.6365	1.40965	0.471055	2.99253	0.00276671	UP
TFAP2E	2.49205	3.08451	1.27715	2.41514	0.015729	UP
MAP7D1	336.152	0.898197	0.425233	2.11224	0.0346655	UP
HIVEP3	83.6968	0.757674	0.317144	2.38905	0.0168919	UP
SLC2A1	68.3151	0.617712	0.289554	2.13333	0.032898	UP
HECTD3	93.3015	0.452613	0.221174	2.04641	0.0407162	UP
MAST2	12.7613	1.19069	0.561571	2.12028	0.0339822	UP
EFCAB14	312.076	-0.41782	0.211369	-1.97673	0.048072	DOWN
BTF3L4	333.345	-0.580693	0.196594	-2.95376	0.00313924	DOWN
SSBP3	95.6295	0.5311	0.268644	1.97697	0.0480453	UP
TTC22	38.7216	1.10587	0.370405	2.98559	0.00283035	UP
DHCR24	14.1427	1.71494	0.563818	3.04165	0.00235285	UP
OMA1	161.023	-0.568853	0.229021	-2.48385	0.0129971	DOWN
JUN	3385.06	2.56085	0.328376	7.79853	6.26328e-15	UP
TM2D1	233.851	-0.395947	0.191264	-2.07016	0.0384376	DOWN
ATG4C	87.9019	-0.508567	0.233228	-2.18056	0.0292158	DOWN
PDE4B	358.719	-0.681129	0.310725	-2.19207	0.0283747	DOWN
ACADM	225.412	-0.38966	0.188444	-2.06778	0.0386611	DOWN
PIGK	117.832	-0.506183	0.196239	-2.57942	0.0098966	DOWN
IFI44L	109.074	-1.33388	0.44174	-3.01961	0.00253097	DOWN
IFI44	128.412	-0.609832	0.260395	-2.34195	0.0191832	DOWN
PRKACB	513.676	-0.545311	0.188932	-2.88628	0.0038982	DOWN
MCOLN2	55.7408	0.753466	0.356482	2.11361	0.0345482	UP
GBP1	412.521	-0.536692	0.263811	-2.03438	0.041913	DOWN
TGFBR3	193.101	1.33564	0.468664	2.84988	0.00437358	UP
GLMN	121.223	-0.577187	0.20703	-2.78794	0.00530443	DOWN
GFI1	54.6622	0.953297	0.476595	2.00022	0.045476	UP
CCDC18	98.4091	0.649372	0.292313	2.22149	0.0263175	UP
DPYD	464.116	-0.456319	0.217115	-2.10174	0.035576	DOWN
MFSD14A	217.555	-0.526958	0.243988	-2.15977	0.0307908	DOWN
DPH5	173.909	-0.485234	0.235968	-2.05635	0.0397485	DOWN
AC093157.1	88.4366	-0.672446	0.281304	-2.39046	0.0168272	DOWN
FAM102B	18.3497	1.1509	0.585078	1.96708	0.0491737	UP
CELSR2	4.81409	2.28605	1.00647	2.27135	0.0231259	UP
ST7L	75.0689	0.525589	0.236866	2.21893	0.0264915	UP
MOV10	83.0129	0.541604	0.237088	2.2844	0.0223482	UP
RSBN1	385.866	0.37161	0.173263	2.14477	0.0319711	UP
HIPK1-AS1	13.0283	1.4563	0.563104	2.58621	0.00970392	UP
CD101	19.3912	2.06595	0.671649	3.07594	0.0020984	UP
SEC22B	235.066	-0.385663	0.186278	-2.07037	0.038418	DOWN
AC245014.3	73.0704	1.1834	0.569372	2.07843	0.0376699	UP
LIX1L-AS1	2.80726	2.46144	1.20393	2.04451	0.0409027	UP
TXNIP	8286.57	-0.900397	0.307396	-2.92911	0.00339929	DOWN
HIST2H2BF	49.5124	1.68217	0.639128	2.63198	0.00848893	UP
HIST2H2AA3	7.65981	2.91272	0.944883	3.08263	0.00205183	UP
HIST2H2AA4	61.9742	1.70587	0.51674	3.30121	0.000962672	UP
HIST2H2AB	28.5274	1.83463	0.633446	2.89627	0.00377631	UP
CERS2	238.536	0.423681	0.181786	2.33066	0.0197715	UP
S100A8	63.2074	2.553	0.912628	2.79742	0.00515126	UP
AL162258.2	15.5541	1.3402	0.623858	2.14825	0.0316938	UP
SLC27A3	45.6543	1.06595	0.341088	3.12514	0.00177722	UP
DENND4B	94.4659	0.789351	0.330667	2.38715	0.0169796	UP
AL451085.1	23.9134	1.08345	0.466948	2.32028	0.0203257	UP
CLK2	88.2903	0.858574	0.336139	2.55423	0.0106424	UP
SYT11	84.3364	1.11658	0.422409	2.64336	0.00820869	UP
ARHGEF2	219.407	0.478629	0.230999	2.072	0.0382659	UP
MEF2D	74.6347	0.733756	0.360797	2.03371	0.041981	UP
RRNAD1	39.6594	0.753936	0.339617	2.21996	0.0264216	UP
MNDA	4.26146	3.51014	1.23831	2.83462	0.00458803	UP
FCRL6	138.463	2.29711	0.540366	4.25102	2.128e-05	UP
SLAMF8	8.29474	2.3277	0.906554	2.56763	0.0102395	UP
PIGM	104.746	-0.539895	0.226459	-2.38407	0.0171222	DOWN
SLAMF7	67.7059	1.99287	0.574139	3.47105	0.000518425	UP
CD244	43.1719	1.24283	0.628066	1.97882	0.0478365	UP
HSPA6	24.4448	4.22316	0.917957	4.6006	4.21273e-06	UP
FCGR3A	70.4701	1.75508	0.52293	3.35624	0.000790102	UP
XCL2	52.4799	1.16298	0.534269	2.17677	0.0294977	UP
SELL	2615.69	-0.604442	0.288587	-2.09449	0.0362168	DOWN
FASLG	47.2334	1.51992	0.546472	2.78132	0.00541377	UP
IER5	99.3978	1.88795	0.496849	3.79984	0.000144787	UP
C1orf21	98.3049	1.95728	0.561143	3.48802	0.000486604	UP
B3GALT2	14.6584	-1.18091	0.572705	-2.06199	0.0392091	DOWN
AL157402.2	78.3387	-3.30622	0.91645	-3.60764	0.000309	DOWN
KIF21B	116.616	1.23079	0.287576	4.27989	1.86988e-05	UP
LGR6	23.1019	2.13617	0.7244	2.94889	0.00318922	UP
LINC01136	10.7874	1.33038	0.584977	2.27424	0.0229513	UP
ATP2B4	344.491	0.760038	0.337959	2.24891	0.0245183	UP
ZC3H11A	176.219	-0.620797	0.277682	-2.23564	0.0253752	DOWN
SRGAP2	55.3453	0.712884	0.350088	2.0363	0.0417201	UP
ATF3	16.8552	2.20841	0.837114	2.63813	0.00833649	UP
SRP9	1356.93	-0.457242	0.19033	-2.40236	0.0162897	DOWN
CHRM3-AS2	333.702	-1.01361	0.335746	-3.01897	0.00253638	DOWN
EFCAB2	57.9655	0.75678	0.381554	1.98342	0.0473209	UP
LINC01871	227.066	0.957938	0.215938	4.43618	9.15688e-06	UP
KLF11	27.7903	1.37708	0.504865	2.72762	0.00637937	UP
RHOB	91.7445	2.79332	0.556984	5.01508	5.30105e-07	UP
RBKS	66.5349	1.05441	0.42334	2.4907	0.0127492	UP
TOGARAM2	18.0506	1.9359	0.631277	3.06664	0.00216481	UP
SLC30A6	92.0542	-0.609324	0.237888	-2.56139	0.0104253	DOWN
CEBPZOS	299.109	-0.510581	0.229991	-2.22	0.0264188	DOWN
REL	392.307	0.714594	0.2608	2.74	0.00614383	UP
C2orf74	130.835	-0.564321	0.287316	-1.96411	0.0495172	DOWN
UGP2	557.378	-0.338601	0.172384	-1.96422	0.0495042	DOWN
SLC1A4	13.1336	1.52605	0.658609	2.31707	0.0204997	UP
PLEK	494.933	2.02003	0.656549	3.07673	0.00209282	UP
MXD1	95.9309	0.8453	0.360313	2.34601	0.0189754	UP
TEX261	38.7612	0.927244	0.370591	2.50207	0.012347	UP
RAB11FIP5	26.8367	1.47983	0.520938	2.8407	0.00450148	UP
TPRKB	271.957	-0.421722	0.20484	-2.05879	0.0395142	DOWN
DUSP11	280.172	-0.463945	0.207731	-2.23339	0.0255229	DOWN
DCTN1	209.544	0.805164	0.245665	3.27749	0.00104733	UP
LBX2-AS1	1.40328	3.71932	1.79988	2.06642	0.0387887	UP
ST3GAL5	83.0188	0.796477	0.288115	2.76444	0.00570199	UP
CD8B	446.095	1.28599	0.44998	2.85787	0.00426489	UP
CYTOR	381.179	0.739687	0.330643	2.23712	0.0252786	UP
IGKC	20.4326	7.71509	3.52917	2.18609	0.028809	UP
SNRNP200	373.301	0.652536	0.259687	2.51278	0.0119785	UP
CNNM3	26.6774	0.938471	0.456041	2.05787	0.0396029	UP
ZAP70	1080.66	0.403334	0.160721	2.50953	0.0120892	UP
MRPL30	138.946	-0.529047	0.232887	-2.27169	0.0231052	DOWN
TXNDC9	291.616	-0.335479	0.167511	-2.00273	0.0452061	DOWN
CHST10	7.06843	1.83179	0.806253	2.27198	0.0230875	UP
FHL2	3.73466	2.14683	1.08943	1.97061	0.0487687	UP
C2orf40	27.6392	-1.06606	0.531376	-2.00622	0.0448329	DOWN
MIR4435-2HG	160.362	1.02815	0.314598	3.26812	0.00108264	UP
PSD4	150.343	0.88861	0.309101	2.87482	0.00404263	UP
CBWD2	210.498	-0.531284	0.165988	-3.20074	0.00137074	DOWN
RABL2A	47.6673	-1.16456	0.584254	-1.99324	0.0462356	DOWN
INSIG2	118.147	-0.540684	0.244401	-2.21229	0.0269468	DOWN
HS6ST1	10.8618	1.63148	0.716229	2.27787	0.0227344	UP
CCNT2-AS1	13.5428	-1.08421	0.499576	-2.17027	0.0299865	DOWN
KYNU	3.79377	3.70302	1.41204	2.62247	0.0087296	UP
ARHGAP15	1648.5	-0.598249	0.230328	-2.59737	0.00939404	DOWN
ZEB2	198.65	2.53795	0.79437	3.19492	0.00139869	UP
ORC4	185.503	-0.364168	0.174669	-2.08491	0.0370778	DOWN
MMADHC	532.799	-0.364139	0.163617	-2.22555	0.0260441	DOWN
RBM43	99.1169	-0.767736	0.349985	-2.19363	0.0282623	DOWN
NR4A2	365.738	2.43162	1.15833	2.09925	0.0357945	UP
CYTIP	1467.58	-0.528772	0.190596	-2.7743	0.00553203	DOWN
GCA	108.448	-0.565343	0.222146	-2.54491	0.0109305	DOWN
FASTKD1	73.732	-0.631123	0.252757	-2.49696	0.0125262	DOWN
GPR155	124.557	-0.542746	0.218747	-2.48116	0.0130957	DOWN
NFE2L2	400.353	-0.402688	0.196739	-2.04681	0.0406768	DOWN
OSGEPL1	76.013	-0.55324	0.28165	-1.96428	0.0494975	DOWN
STAT1	963.817	-0.771903	0.347116	-2.22376	0.0261644	DOWN
CASP10	69.5687	-0.492328	0.246889	-1.99412	0.0461385	DOWN
NBEAL1	234.389	-0.499239	0.227902	-2.19058	0.028482	DOWN
LANCL1	126.04	-0.439487	0.223789	-1.96384	0.0495486	DOWN
CXCR2	4.03321	2.87941	1.33059	2.16401	0.0304639	UP
ZNF142	45.3645	1.00534	0.401905	2.50143	0.0123692	UP
STK36	6.1431	1.82504	0.815012	2.23928	0.0251377	UP
TTLL4	14.4395	1.17961	0.551551	2.13871	0.0324589	UP
STK11IP	25.8357	0.861308	0.412729	2.08686	0.0369007	UP
SERPINE2	23.6629	-1.80388	0.606633	-2.97359	0.00294336	DOWN
GPR55	20.5845	1.18717	0.537607	2.20826	0.0272264	UP
NMUR1	14.7759	3.11403	0.841341	3.70127	0.000214526	UP
RNPEPL1	238.274	1.94823	0.270477	7.20296	5.89195e-13	UP
CAPN10	46.4217	0.905735	0.446149	2.03012	0.0423446	UP
IL5RA	40.2691	2.57871	1.28195	2.01155	0.0442675	UP
BRPF1	60.7685	0.833957	0.276337	3.0179	0.00254536	UP
TTLL3	29.9896	0.816452	0.393182	2.07653	0.0378454	UP
TATDN2	37.2304	0.736609	0.366634	2.00911	0.0445252	UP
IQSEC1	129.42	0.806684	0.380356	2.12086	0.0339332	UP
NUP210	254.872	0.556232	0.248748	2.23613	0.0253434	UP
AC093495.1	8.65163	2.10178	0.809335	2.59692	0.0094063	UP
OXNAD1	913.536	-0.64242	0.231889	-2.77037	0.00559921	DOWN
SATB1	558.566	-0.41919	0.212785	-1.97002	0.0488357	DOWN
UBE2E2	25.2159	-1.05924	0.526496	-2.01186	0.0442346	DOWN
EOMES	91.3455	1.33822	0.478555	2.79638	0.0051678	UP
CX3CR1	261.369	1.96929	0.689724	2.85519	0.0043011	UP
LIMD1	33.3901	0.806031	0.383068	2.10415	0.0353656	UP
CCR9	11.9149	1.36891	0.66486	2.05895	0.0394989	UP
CCR5	41.7361	1.1282	0.55919	2.01757	0.0436366	UP
LTF	2.33471	4.68585	2.03039	2.30786	0.021007	UP
NBEAL2	94.2968	1.14192	0.376545	3.03261	0.00242448	UP
KIF9	50.4997	0.937818	0.354413	2.64611	0.00814222	UP
CAMP	1.51146	3.85994	1.78705	2.15996	0.0307761	UP
CELSR3	4.69252	2.00704	0.96167	2.08704	0.0368844	UP
WDR6	182.042	0.760654	0.274836	2.76767	0.00564594	UP
USP19	60.57	0.665074	0.32774	2.02927	0.0424307	UP
USP4	265.279	0.353622	0.173806	2.03458	0.0418931	UP
GNAI2	480.111	0.523389	0.227486	2.30076	0.0214054	UP
RASSF1	332.077	0.481925	0.22877	2.10659	0.0351532	UP
CACNA2D2	14.1331	1.31053	0.623923	2.10047	0.0356878	UP
BAP1	66.5979	0.858428	0.372075	2.30714	0.0210473	UP
NISCH	97.199	0.508322	0.256483	1.98189	0.0474913	UP
PRKCD	72.9632	0.694301	0.266076	2.60941	0.00906993	UP
NSUN3	91.2621	-0.723771	0.281567	-2.57051	0.0101548	DOWN
LINC01215	90.935	-0.754849	0.328682	-2.29659	0.0216419	DOWN
TRAT1	1105.5	-0.581102	0.230031	-2.52619	0.0115307	DOWN
ABHD10	124.808	-0.563172	0.225829	-2.4938	0.0126384	DOWN
CD200	9.90888	-1.37068	0.661692	-2.07148	0.0383138	DOWN
BTLA	105.947	-0.987474	0.263515	-3.74731	0.000178738	DOWN
CD200R1	112.052	-0.600133	0.226947	-2.64437	0.00818425	DOWN
AC093010.2	104.457	0.708336	0.30796	2.30009	0.0214433	UP
RABL3	78.4404	-0.576198	0.271245	-2.12427	0.0336475	DOWN
CCDC14	133.165	-0.757939	0.292837	-2.58826	0.0096461	DOWN
KIAA1257	6.46678	3.44482	1.47067	2.34234	0.0191632	UP
PLXND1	35.3785	2.33212	0.613061	3.80406	0.000142344	UP
SLC35G2	10.5999	2.46884	1.03567	2.38382	0.017134	UP
RASA2	457.556	-0.440953	0.217075	-2.03134	0.0422203	DOWN
SLC9A9	128.377	-0.535655	0.224404	-2.38701	0.0169862	DOWN
RNF13	284.01	-0.388153	0.173052	-2.24298	0.0248978	DOWN
EIF2A	521.931	-0.603541	0.206753	-2.91914	0.00350998	DOWN
GPR171	201.592	-0.747857	0.324945	-2.30148	0.0213642	DOWN
P2RY14	4.5686	-2.64997	0.983399	-2.6947	0.00704521	DOWN
SPTSSB	4.48055	-1.66108	0.838246	-1.98161	0.0475231	DOWN
PDCD10	512.527	-0.302752	0.153657	-1.97032	0.0488021	DOWN
SKIL	115.519	1.38503	0.490306	2.82483	0.00473057	UP
USP13	33.2307	1.03048	0.355097	2.90197	0.00370819	UP
DCUN1D1	117.029	-0.575204	0.241125	-2.3855	0.0170561	DOWN
DVL3	27.5629	0.909377	0.413351	2.20001	0.027806	UP
TM4SF19	15.0195	2.00546	0.937161	2.13993	0.0323601	UP
GAK	140.227	0.635855	0.280537	2.26656	0.023417	UP
DGKQ	14.311	1.29926	0.571786	2.27228	0.0230697	UP
SPON2	191.603	1.20659	0.475042	2.53997	0.0110862	UP
CTBP1	140.555	0.525835	0.223362	2.35418	0.0185637	UP
MXD4	65.8507	0.838992	0.299042	2.8056	0.00502234	UP
ZFYVE28	88.9818	0.699138	0.354528	1.97203	0.0486066	UP
ADD1	243.602	0.470431	0.217777	2.16015	0.0307611	UP
MFSD10	400.413	0.477782	0.195485	2.44408	0.014522	UP
HTT	102.781	0.844759	0.362014	2.3335	0.019622	UP
TMEM128	133.206	-0.537548	0.271805	-1.9777	0.047963	DOWN
MAN2B2	122.539	0.750598	0.249749	3.00541	0.00265227	UP
AC097382.2	2.68059	2.85412	1.31408	2.17195	0.0298592	UP
ZNF518B	74.7795	-0.643769	0.307989	-2.09023	0.0365968	DOWN
FBXL5	332.327	-0.381261	0.163927	-2.3258	0.0200293	DOWN
FGFBP2	692.312	2.30022	0.712891	3.22661	0.00125265	UP
MED28	359.679	-0.437867	0.15868	-2.75944	0.00579011	DOWN
TBC1D19	98.6578	0.758499	0.300115	2.52736	0.0114923	UP
TLR1	61.0455	-0.928701	0.374416	-2.4804	0.0131235	DOWN
ARL9	1.61331	4.19843	1.99019	2.10956	0.0348961	UP
SULT1B1	79.2887	-1.1892	0.29875	-3.9806	6.87423e-05	DOWN
PPBP	2.57138	3.55613	1.68743	2.10742	0.035081	UP
ABRAXAS1	212.211	-0.614187	0.233215	-2.63356	0.00844944	DOWN
EIF4E	381.881	-0.346789	0.162268	-2.13714	0.0325869	DOWN
AP002026.1	17.7393	-1.07482	0.496395	-2.16526	0.030368	DOWN
DAPP1	83.3282	-0.559144	0.231359	-2.41678	0.0156583	DOWN
LAMTOR3	245.293	-0.389885	0.195056	-1.99883	0.0456268	DOWN
DNAJB14	450.408	-0.437775	0.194187	-2.2544	0.0241712	DOWN
AF213884.3	39.1601	1.72444	0.5633	3.06132	0.00220366	UP
PPA2	238.756	-0.440701	0.197785	-2.22818	0.0258686	DOWN
CYP2U1	40.4402	-0.818091	0.341655	-2.39449	0.0166434	DOWN
OSTC	714.501	-0.568398	0.196307	-2.89545	0.0037861	DOWN
MCUB	1168.04	-0.488228	0.218314	-2.23636	0.0253282	DOWN
USP53	131.772	-0.710542	0.222831	-3.1887	0.00142913	DOWN
ZNF330	216.574	-0.419022	0.189957	-2.20587	0.0273928	DOWN
AC139720.1	76.0335	-0.959837	0.340101	-2.82221	0.00476939	DOWN
AC104596.1	36.8879	-1.06354	0.372682	-2.85375	0.00432066	DOWN
ABCE1	297.612	-0.544143	0.23175	-2.34798	0.0188757	DOWN
LSM6	573.084	-0.344092	0.174364	-1.97341	0.0484488	DOWN
PRMT9	190.436	0.752801	0.310982	2.42072	0.0154896	UP
ARHGAP10	68.6893	1.19789	0.419435	2.85595	0.00429079	UP
TMEM131L	307.82	-0.516946	0.262223	-1.9714	0.0486783	DOWN
TMA16	126.402	-0.50811	0.255493	-1.98875	0.0467292	DOWN
TRIM61	27.2785	-0.919896	0.466704	-1.97105	0.0487184	DOWN
DDX60	120.614	-0.758919	0.319806	-2.37306	0.0176416	DOWN
AGA	177.297	-0.491719	0.244717	-2.00934	0.0445013	DOWN
CDKN2AIP	267.723	-0.575162	0.201203	-2.85862	0.00425489	DOWN
CFAP97	378.036	-0.507541	0.238258	-2.13022	0.0331537	DOWN
ANKRD37	64.3043	0.765622	0.379705	2.01636	0.043762	UP
C4orf47	25.6214	2.46633	0.600512	4.10705	4.00745e-05	UP
LPCAT1	132.314	0.91935	0.371215	2.4766	0.0132642	UP
C1QTNF3	3.45707	3.24975	1.20373	2.69974	0.00693944	UP
IL7R	9126.61	-0.773126	0.244287	-3.16483	0.00155176	DOWN
TTC33	67.6719	-0.510054	0.247457	-2.06118	0.039286	DOWN
AC025171.3	52.4331	0.792396	0.329855	2.40225	0.0162944	UP
TMEM267	56.0579	-0.570977	0.279062	-2.04606	0.0407507	DOWN
SNX18	82.2312	0.673452	0.302412	2.22693	0.0259517	UP
GZMA	1719.16	1.16268	0.434378	2.67666	0.00743598	UP
IL6ST	766.503	-0.816955	0.241746	-3.37939	0.000726462	DOWN
ANKRD55	133.637	-1.07701	0.484299	-2.22386	0.026158	DOWN
GPBP1	770.527	-0.620262	0.251195	-2.46925	0.0135398	DOWN
SMIM15	222.853	-0.402747	0.179365	-2.2454	0.0247425	DOWN
MRPS27	199.003	-0.422941	0.200262	-2.11194	0.0346916	DOWN
NSA2	1597.65	-0.592481	0.284251	-2.08436	0.0371273	DOWN
F2R	85.5805	1.49833	0.513831	2.91599	0.00354563	UP
SCAMP1	124.38	-0.51797	0.231106	-2.24126	0.025009	DOWN
DMGDH	24.752	0.986758	0.468754	2.10507	0.0352855	UP
SSBP2	225.115	-0.685936	0.252932	-2.71194	0.00668902	DOWN
TMEM167A	255.668	-0.35816	0.178876	-2.00227	0.0452552	DOWN
TTC37	194.196	-0.630654	0.262562	-2.40192	0.0163092	DOWN
SLCO4C1	12.9343	2.54378	0.969743	2.62314	0.00871222	UP
PPIP5K2	165.283	-0.688911	0.299192	-2.30257	0.0213031	DOWN
WDR36	159.839	-0.630898	0.275977	-2.28605	0.0222511	DOWN
CAMK4	1132.34	-0.660863	0.225805	-2.9267	0.00342582	DOWN
EPB41L4A-AS1	360.121	-0.57632	0.254094	-2.26814	0.0233205	DOWN
COMMD10	175.382	-0.393962	0.189641	-2.0774	0.0377644	DOWN
DTWD2	19.3899	-1.08236	0.480114	-2.25438	0.0241724	DOWN
TNFAIP8	1230.99	-0.450169	0.158701	-2.83658	0.00455997	DOWN
SKP1	2637.45	-0.372129	0.178462	-2.0852	0.0370512	DOWN
JADE2	199.209	0.465104	0.191229	2.43218	0.0150082	UP
PKD2L2	16.1473	1.16187	0.50655	2.29368	0.0218087	UP
EGR1	65.4935	2.20069	1.008	2.18323	0.0290188	UP
MATR3.1	893.966	-0.336601	0.168406	-1.99875	0.0456358	DOWN
FCHSD1	94.1992	0.605716	0.28199	2.148	0.0317134	UP
ARHGAP26	50.233	1.27674	0.548422	2.32803	0.0199107	UP
ADRB2	136.937	1.19567	0.501899	2.38229	0.0172051	UP
GALNT10	47.2747	1.24234	0.437808	2.83764	0.0045449	UP
MED7	127.666	-0.549772	0.213575	-2.57414	0.0100491	DOWN
CYFIP2	737.095	0.42753	0.179285	2.38464	0.0170956	UP
UBLCP1	358.489	-0.432785	0.159564	-2.7123	0.00668182	DOWN
STK10	486.642	0.693294	0.253676	2.73299	0.00627624	UP
DUSP1	2420.22	2.24255	0.72829	3.0792	0.00207557	UP
SFXN1	449.66	-0.447942	0.17136	-2.61404	0.00894783	DOWN
THOC3	544.459	-0.441619	0.180532	-2.44621	0.0144368	DOWN
RNF44	299.847	0.753321	0.249866	3.0149	0.0025706	UP
GRK6	455.391	0.913286	0.353446	2.58395	0.00976774	UP
MAML1	80.1248	1.14707	0.351038	3.26766	0.00108442	UP
SERPINB9	243.055	-0.50933	0.198808	-2.56193	0.0104094	DOWN
TUBB2A	39.8194	1.47367	0.523423	2.81544	0.0048711	UP
FAM50B	86.3447	-0.638915	0.324279	-1.97026	0.0488084	DOWN
SSR1	578.996	-0.378964	0.137581	-2.75447	0.00587865	DOWN
EEF1E1	235.881	-0.389808	0.196306	-1.98571	0.0470655	DOWN
SLC35B3	135.97	-0.607554	0.211191	-2.8768	0.00401726	DOWN
SMIM13	24.8865	1.20551	0.466445	2.58446	0.00975318	UP
CDKAL1	97.9347	-0.525796	0.26427	-1.98962	0.046633	DOWN
HIST1H3A	52.2937	1.11885	0.532444	2.10135	0.0356103	UP
HIST1H4A	16.5981	1.22636	0.564164	2.17377	0.0297222	UP
HIST1H1C	393.26	1.58088	0.383052	4.12707	3.67418e-05	UP
HIST1H2BC	82.6194	1.40438	0.473478	2.96609	0.00301609	UP
HIST1H1E	948.3	1.93495	0.420378	4.60288	4.16682e-06	UP
HIST1H2BD	15.4708	2.69414	0.826757	3.25869	0.0011193	UP
HIST1H2BJ	39.7335	1.73598	0.608605	2.85239	0.00433924	UP
HIST1H2AG	108.161	1.65279	0.518998	3.18458	0.00144962	UP
HIST1H2AH	29.4131	2.38588	0.683286	3.49177	0.000479826	UP
HIST1H2AI	33.4144	2.25725	0.522373	4.32115	1.55219e-05	UP
HIST1H2AJ	28.6271	3.55555	0.773347	4.5976	4.27378e-06	UP
HIST1H2AK	39.9186	1.28411	0.468024	2.74368	0.00607547	UP
HIST1H2AL	33.107	2.07727	0.717536	2.89501	0.00379149	UP
HIST1H1B	34.8665	3.06893	0.663465	4.62561	3.73498e-06	UP
HIST1H3I	8.76452	1.62289	0.684835	2.36976	0.0177998	UP
AL121944.1	55.1465	1.08731	0.427738	2.54199	0.0110223	UP
HLA-B	22338.4	0.851286	0.389289	2.18677	0.028759	UP
TNF	187.155	1.39701	0.502431	2.78051	0.00542738	UP
PRRC2A	249.996	0.712135	0.209908	3.3926	0.000692324	UP
BAG6	276.756	0.473329	0.192866	2.45418	0.0141205	UP
HSPA1A	600.304	1.3923	0.377474	3.68845	0.00022562	UP
HSPA1B	329.622	3.41615	0.764977	4.46569	7.98107e-06	UP
SKIV2L	116.871	0.760324	0.235009	3.23529	0.00121518	UP
HLA-DRA	188.33	1.4355	0.482466	2.97534	0.00292664	UP
HLA-DRB1	574.573	1.1865	0.425526	2.78832	0.00529824	UP
HLA-DQA1	149.562	2.57668	0.497599	5.17822	2.24017e-07	UP
HLA-DQB1	180.411	1.29967	0.424823	3.05932	0.00221844	UP
BRD2	705.076	0.417502	0.175122	2.38406	0.0171228	UP
HLA-DOA	8.58394	1.50183	0.673428	2.23013	0.0257388	UP
HLA-DPA1	610.888	1.00986	0.361366	2.79458	0.0051968	UP
HLA-DPB1	757.76	0.962213	0.373322	2.57743	0.00995368	UP
COL11A2	1.52662	4.12299	2.01607	2.04507	0.0408484	UP
RGL2	96.3147	0.68669	0.254394	2.69932	0.00694812	UP
ITPR3	81.512	0.747878	0.368245	2.03092	0.0422628	UP
FKBP5	500.377	-0.86602	0.215168	-4.02486	5.70102e-05	DOWN
CDKN1A	26.1397	1.7377	0.689379	2.52068	0.0117129	UP
BICRAL	69.0891	0.696308	0.322056	2.16207	0.0306126	UP
CUL9	41.6201	0.666641	0.315971	2.10981	0.0348743	UP
SMIM8	103.79	-0.469766	0.219408	-2.14106	0.0322691	DOWN
UBE2J1	262.172	-0.456824	0.19498	-2.34293	0.019133	DOWN
BACH2	211.858	-0.502823	0.253092	-1.98672	0.0469538	DOWN
MANEA-DT	87.3956	-0.796862	0.246504	-3.23266	0.00122644	DOWN
UFL1	356.138	-0.390947	0.155165	-2.51955	0.0117504	DOWN
CCNC	256.61	-0.647621	0.208471	-3.10652	0.001893	DOWN
SEC63	272.76	-0.355149	0.165729	-2.14295	0.0321169	DOWN
SESN1	351.635	-0.574492	0.243666	-2.3577	0.0183884	DOWN
CALHM6	78.2866	-1.57947	0.451211	-3.50051	0.000464376	DOWN
HSF2	120.947	-0.637517	0.310592	-2.05259	0.0401125	DOWN
ECHDC1	309.081	-0.511854	0.154489	-3.31322	0.000922292	DOWN
AIG1	99.8929	-0.581376	0.242853	-2.39394	0.0166683	DOWN
PEX3	126.808	-0.419089	0.193586	-2.16487	0.0303979	DOWN
ZC3H12D	85.6272	0.546349	0.267239	2.04442	0.040912	UP
ULBP2	6.4796	1.72273	0.865997	1.9893	0.0466681	UP
SYNE1	519.667	0.801257	0.393101	2.0383	0.0415202	UP
IPCEF1	383.385	-0.528709	0.199284	-2.65305	0.00797679	DOWN
TFB1M	180.946	-0.343799	0.173774	-1.97842	0.0478811	DOWN
DYNLT1	446.288	-0.406463	0.197131	-2.06189	0.0392182	DOWN
AL627422.2	13.269	1.51015	0.592267	2.54978	0.0107791	UP
C6orf99	37.0236	1.76795	0.449474	3.93338	8.37581e-05	UP
IGF2R	137.541	0.890904	0.325286	2.73883	0.0061658	UP
DNAAF5	37.0944	0.979953	0.452712	2.16463	0.0304161	UP
INTS1	62.838	0.728779	0.290994	2.50445	0.0122644	UP
EIF3B	103.538	0.665996	0.248005	2.68542	0.00724393	UP
CHST12	314.928	0.741628	0.307412	2.41249	0.0158441	UP
TTYH3	5.55285	2.28951	0.880951	2.59891	0.00935209	UP
CARD11	149.074	0.77166	0.273549	2.82092	0.00478864	UP
TNRC18	37.4328	1.18477	0.428672	2.76382	0.0057129	UP
FBXL18	17.4827	1.25341	0.523067	2.39627	0.0165628	UP
FSCN1	4.68308	2.57006	1.01763	2.52554	0.011552	UP
ZNF316	32.6089	0.748689	0.340139	2.20113	0.0277271	UP
TMEM106B	386.861	-0.486501	0.191157	-2.54503	0.0109268	DOWN
TOMM7	6147.19	-0.507587	0.232424	-2.18388	0.0289709	DOWN
NT5C3A	311.479	-0.462602	0.186752	-2.47709	0.0132458	DOWN
SEPT7-AS1	9.90347	-1.17021	0.570094	-2.05266	0.040106	DOWN
GPR141	20.955	1.82463	0.9024	2.02198	0.0431784	UP
NME8	3.12704	3.75926	1.77902	2.1131	0.034592	UP
TRGC2	88.5722	1.36407	0.573197	2.37977	0.0173237	UP
TRGV10	163.19	-0.723026	0.348223	-2.07633	0.0378636	DOWN
TRGV5	169.388	2.14212	0.974646	2.19785	0.02796	UP
TRGV4	106.524	1.78396	0.87622	2.03597	0.0417531	UP
TRGV2	129.525	1.46578	0.516631	2.83718	0.00455134	UP
ZMIZ2	68.6218	0.892084	0.366129	2.43653	0.0148289	UP
MYO1G	558.124	0.864555	0.287008	3.0123	0.00259279	UP
AC211476.2	21.108	1.4213	0.563911	2.52043	0.0117211	UP
HIP1	15.2056	2.1316	0.731376	2.91451	0.00356253	UP
RSBN1L	480.533	0.328929	0.142725	2.30464	0.0211868	UP
GTPBP10	140.821	-0.510138	0.218821	-2.3313	0.0197376	DOWN
SGCE	2.30337	4.71964	1.65921	2.84451	0.00444798	UP
BRI3	104.895	1.08485	0.436355	2.48617	0.0129127	UP
PILRB	74.365	0.774212	0.357119	2.16794	0.0301635	UP
MEPCE	77.0954	0.903664	0.370689	2.43779	0.0147772	UP
KMT2E-AS1	249.154	0.518333	0.23078	2.24601	0.0247033	UP
SYPL1	470.379	-0.6667	0.225898	-2.95133	0.00316408	DOWN
IMMP2L	116.091	-0.741477	0.236219	-3.13894	0.00169561	DOWN
POT1	65.4606	-0.658797	0.267205	-2.46551	0.0136817	DOWN
SND1	321.861	0.51451	0.196696	2.61577	0.00890269	UP
TMEM209	124.327	-0.442616	0.217702	-2.03312	0.04204	DOWN
TRBV10-1	48.414	1.39451	0.704648	1.97902	0.0478136	UP
TRBV27	251.077	0.643153	0.221433	2.9045	0.00367844	UP
TRBV29-1	366.885	-0.907107	0.396646	-2.28694	0.0221991	DOWN
ZNF783	40.8865	0.805052	0.387987	2.07495	0.0379914	UP
GIMAP4	2880.06	-0.457266	0.202858	-2.25413	0.0241883	DOWN
GIMAP5	727.32	-0.512297	0.245455	-2.08713	0.0368759	DOWN
SLC4A2	44.5144	0.90467	0.313305	2.88751	0.00388305	UP
AGAP3	13.8513	1.03285	0.512302	2.01609	0.0437905	UP
CHPF2	70.4826	0.910367	0.283816	3.2076	0.00133849	UP
PAXIP1-AS2	109.723	-0.598375	0.277607	-2.15547	0.031125	DOWN
P2RY8	468.197	0.525076	0.180383	2.91089	0.00360398	UP
MSL3	353.873	-0.537428	0.253372	-2.1211	0.0339134	DOWN
SAT1	936.812	0.467043	0.223383	2.09078	0.0365482	UP
DYNLT3	328.828	-0.534758	0.170792	-3.13104	0.00174188	DOWN
EFHC2	8.32819	-1.41902	0.60317	-2.35261	0.0186424	DOWN
UBA1	273.947	0.490463	0.194068	2.52728	0.011495	UP
RBM3	1670.56	-0.552277	0.217848	-2.53514	0.0112401	DOWN
OTUD5	117.124	1.09915	0.305898	3.59318	0.000326671	UP
AL022157.1	33.4701	-0.809943	0.371096	-2.18257	0.0290675	DOWN
FAAH2	107.825	-0.744483	0.296147	-2.5139	0.0119405	DOWN
MSN	1113.18	0.476689	0.224942	2.11916	0.0340768	UP
MED12	60.4206	0.823279	0.354293	2.32373	0.0201402	UP
CYSLTR1	106.755	-0.921839	0.267921	-3.44072	0.000580174	DOWN
P2RY10	221.059	-0.466078	0.231404	-2.01413	0.0439955	DOWN
GLA	51.4511	0.907249	0.385879	2.35112	0.0187168	UP
BEX3	356.798	-0.699555	0.339624	-2.05979	0.0394186	DOWN
MORF4L2	233.689	-0.439754	0.213561	-2.05915	0.0394797	DOWN
FRMPD3	3.2932	3.49066	1.42069	2.45701	0.0140098	UP
RPL39	52604	-0.61902	0.300985	-2.05665	0.0397202	DOWN
SASH3	637.5	0.496114	0.21	2.36245	0.0181546	UP
BCORL1	19.0567	1.10335	0.498886	2.21162	0.0269929	UP
ELF4	54.0862	0.86906	0.302064	2.87707	0.00401381	UP
MMGT1	186.294	-0.497548	0.251422	-1.97894	0.047823	DOWN
CD40LG	759.684	-0.695042	0.165865	-4.19041	2.78456e-05	DOWN
MTM1	110.075	-0.623142	0.234182	-2.66093	0.0077926	DOWN
VMA21	236.297	-0.601582	0.168239	-3.57575	0.000349232	DOWN
PNMA3	4.72461	3.95894	1.24251	3.18626	0.00144127	UP
PDZD4	24.432	0.996426	0.457294	2.17896	0.0293345	UP
ARHGAP4	609.24	0.454027	0.190106	2.38828	0.0169272	UP
FLNA	1120.11	1.15569	0.26336	4.38825	1.14264e-05	UP
GDI1	404.67	0.376619	0.182937	2.05873	0.0395197	UP
MYOM2	74.0678	3.20712	1.38977	2.30766	0.0210181	UP
AGPAT5	100.415	-0.459342	0.223722	-2.05318	0.0400553	DOWN
DEFA3	38.3014	3.82291	1.26363	3.02533	0.0024836	UP
AC145124.1	28.1695	-1.03011	0.462761	-2.22601	0.0260135	DOWN
MTUS1	24.9442	-1.03542	0.385797	-2.68384	0.00727827	DOWN
CSGALNACT1	188.74	-0.520832	0.254751	-2.04448	0.0409065	DOWN
NEFL	59.859	-1.0612	0.469892	-2.2584	0.0239209	DOWN
AC044849.1	16.7438	1.55167	0.566699	2.73809	0.00617976	UP
LEPROTL1	1523.39	-0.754411	0.208353	-3.62083	0.000293657	DOWN
AC026979.2	268.917	0.85718	0.236625	3.62252	0.000291746	UP
AC087623.3	51.661	1.50099	0.369321	4.06418	4.82011e-05	UP
LETM2	29.8625	1.33172	0.461211	2.88743	0.00388399	UP
TACC1	263.66	0.573187	0.234463	2.44468	0.014498	UP
AC083973.1	3.05674	2.45982	1.21102	2.03119	0.0422355	UP
PCMTD1	341.076	-0.64594	0.176225	-3.66542	0.000246931	DOWN
TCEA1	1002.1	-0.309648	0.140073	-2.21061	0.0270628	DOWN
LYPLA1	350.108	-0.515237	0.214597	-2.40095	0.0163527	DOWN
LYN	9.69091	1.93061	0.81459	2.37004	0.0177864	UP
SDCBP	439.231	-0.488268	0.242215	-2.01585	0.0438157	DOWN
AC068389.4	4.41536	2.81605	1.4028	2.00744	0.0447024	UP
AC022182.1	14.4562	-1.13048	0.49052	-2.30467	0.0211853	DOWN
AC100812.1	4.05673	3.22161	1.24437	2.58895	0.00962686	UP
MSC-AS1	22.7941	1.48867	0.680222	2.18851	0.0286326	UP
MSC	63.3414	1.38869	0.534074	2.60019	0.00931711	UP
LY96	76.6746	-0.608703	0.265575	-2.29202	0.0219044	DOWN
PKIA	132.717	-0.684289	0.251812	-2.71745	0.00657863	DOWN
TPD52	204.573	-0.754317	0.277535	-2.71792	0.00656945	DOWN
ZBTB10	77.8951	1.91793	0.422713	4.53718	5.70101e-06	UP
ZFAND1	348.956	-0.62366	0.224896	-2.77311	0.00555241	DOWN
PIP4P2	135.388	-0.413299	0.206168	-2.00467	0.0449981	DOWN
OTUD6B-AS1	426.663	-0.309267	0.151664	-2.03916	0.0414336	DOWN
TRIQK	17.5207	-1.57172	0.767393	-2.04813	0.0405474	DOWN
OXR1	187.411	-0.496745	0.228627	-2.17273	0.0298005	DOWN
EIF3E	3278.55	-0.713081	0.259467	-2.74826	0.00599129	DOWN
EXT1	6.51976	1.82868	0.862907	2.11921	0.0340728	UP
AC016405.3	18.2463	1.41683	0.683801	2.072	0.0382658	UP
TATDN1	250.539	-0.640091	0.275969	-2.31943	0.0203715	DOWN
LINC00861	2612.3	-0.810975	0.20695	-3.91869	8.90302e-05	DOWN
AGO2	123.62	0.657611	0.246179	2.67128	0.00755637	UP
DENND3	21.2099	1.5494	0.490545	3.15852	0.00158573	UP
SCRIB	21.9628	1.3829	0.519953	2.65967	0.00782173	UP
PLEC	294.102	1.32871	0.251148	5.29053	1.21963e-07	UP
PARP10	243.72	0.485026	0.2464	1.96845	0.0490167	UP
MROH1	47.0932	0.941966	0.43894	2.146	0.0318728	UP
DGAT1	42.486	0.806075	0.356957	2.25818	0.0239342	UP
CPSF1	93.8216	0.653924	0.257363	2.54086	0.0110579	UP
TONSL	4.88522	1.7934	0.872082	2.05646	0.0397381	UP
ZNF251	32.0269	0.796529	0.338495	2.35315	0.0186152	UP
PLPP6	50.7407	-0.709983	0.349859	-2.02934	0.0424234	DOWN
CDC37L1	168.477	-0.595101	0.211632	-2.81197	0.00492395	DOWN
RIC1	134.919	-0.793634	0.218459	-3.63287	0.000280284	DOWN
HACD4	333.123	-0.503156	0.233053	-2.15897	0.0308523	DOWN
CDKN2A	35.8286	1.02593	0.48079	2.13383	0.0328567	UP
GBA2	41.8913	0.701307	0.317874	2.20624	0.0273671	UP
ZCCHC7	299.967	-0.361277	0.168547	-2.14348	0.0320749	DOWN
POLR1E	152.817	-0.443762	0.201096	-2.20672	0.0273338	DOWN
BX088651.4	5.55082	-1.88297	0.952366	-1.97715	0.0480252	DOWN
CBWD5	195.573	-1.03902	0.342596	-3.03278	0.00242314	DOWN
GADD45G	43.4782	1.89933	0.604698	3.14096	0.00168394	UP
CCDC180	13.3273	1.68801	0.658255	2.56438	0.0103362	UP
STX17	262.863	-0.535397	0.168826	-3.1713	0.00151757	DOWN
INVS	70.409	-0.696635	0.331744	-2.09992	0.0357361	DOWN
MRPL50	229.918	-0.482337	0.190714	-2.52911	0.0114353	DOWN
FKTN	26.4049	-1.21034	0.381402	-3.1734	0.00150667	DOWN
TMEM38B	85.4487	-0.675966	0.313057	-2.15924	0.0308313	DOWN
SUSD1	25.7192	1.27098	0.515292	2.46652	0.0136434	UP
RGS3	82.1049	0.809316	0.323448	2.50215	0.0123441	UP
AKNA	523.822	0.799461	0.262793	3.04216	0.00234883	UP
TNFSF8	262.143	-0.677604	0.252111	-2.68772	0.00719417	DOWN
TRAF1	215.662	0.865109	0.239862	3.60669	0.00031013	UP
ZBTB6	46.5034	-0.682226	0.318661	-2.14092	0.0322808	DOWN
SLC2A8	16.6028	1.28359	0.628934	2.0409	0.0412603	UP
TTC16	68.139	1.52929	0.503855	3.03517	0.00240397	UP
SH2D3C	162.856	0.416858	0.202876	2.05474	0.0399037	UP
LCN2	2.63171	4.77469	2.01177	2.37337	0.0176264	UP
CIZ1	97.7519	0.847858	0.333124	2.54517	0.0109223	UP
TBC1D13	68.0118	0.642681	0.315215	2.03887	0.0414632	UP
ENDOG	24.7658	1.50017	0.476484	3.14841	0.00164163	UP
NUP188	63.1483	0.829871	0.315851	2.62741	0.00860377	UP
SH3GLB2	36.8955	1.00169	0.348949	2.8706	0.0040969	UP
ABL1	13.2804	1.3379	0.601018	2.22605	0.0260106	UP
PRRC2B	360.279	0.649885	0.233419	2.7842	0.00536599	UP
RAPGEF1	74.8025	0.948517	0.357511	2.65311	0.0079754	UP
RALGDS	145.144	1.06956	0.314321	3.40277	0.00066707	UP
ABO	19.2088	3.54006	1.47866	2.39409	0.0166616	UP
WDR5	109.31	0.436316	0.219745	1.98556	0.0470826	UP
NACC2	24.892	0.885745	0.451266	1.9628	0.0496695	UP
TMEM250	91.5195	1.13951	0.500631	2.27614	0.0228373	UP
INPP5E	46.2268	0.696527	0.32317	2.1553	0.0311383	UP
AJM1	23.9396	1.4519	0.527731	2.75122	0.00593745	UP
CLIC3	115.861	1.73244	0.423361	4.0921	4.27477e-05	UP
ABCA2	55.1328	1.33738	0.442238	3.02411	0.00249368	UP
TUBB4B	427.899	0.569523	0.220275	2.58551	0.00972353	UP
NSMF	26.5019	0.807297	0.362629	2.22623	0.0259986	UP
ZMYND19	14.1636	1.35021	0.540426	2.49842	0.0124749	UP
AC136475.1	52.1161	0.830168	0.422243	1.96609	0.0492881	UP
IFITM3	207.902	-0.907726	0.356076	-2.54924	0.0107957	DOWN
AC136475.5	33.2389	-1.53093	0.542987	-2.81946	0.0048105	DOWN
PHRF1	99.8413	0.696362	0.311973	2.23212	0.025607	UP
ASCL2	45.627	2.03232	0.639227	3.17935	0.00147608	UP
TSPAN32	221.728	1.02021	0.275005	3.70979	0.000207435	UP
CD81	71.521	1.3979	0.402846	3.47006	0.000520349	UP
STIM1	209.676	0.482602	0.221853	2.17532	0.0296058	UP
SWAP70	27.1031	-0.884954	0.388945	-2.27527	0.02289	DOWN
MICAL2	51.824	0.975139	0.448877	2.1724	0.0298257	UP
METTL15	101.759	-0.534241	0.237797	-2.24662	0.024664	DOWN
PRR5L	93.4656	1.6045	0.512107	3.13313	0.00172955	UP
HSD17B12	153.393	-0.417892	0.197563	-2.11524	0.0344097	DOWN
TP53I11	21.5798	1.71197	0.687652	2.48959	0.0127891	UP
DGKZ	433.083	0.645263	0.24033	2.6849	0.0072551	UP
ARFGAP2	257.355	0.399463	0.18333	2.17892	0.0293372	UP
PTPRJ	63.2317	0.795412	0.347995	2.2857	0.0222718	UP
PRG2	2.34329	4.68381	1.94941	2.40268	0.0162755	UP
MS4A3	1.46556	3.78361	1.80259	2.09899	0.0358178	UP
FADS3	15.4544	1.43888	0.585897	2.45586	0.0140547	UP
BEST1	32.6554	1.61513	0.486562	3.31948	0.00090185	UP
AHNAK	1763.93	1.04378	0.395003	2.64245	0.00823084	UP
MTA2	190.086	0.506517	0.199565	2.5381	0.0111457	UP
EML3	165.639	0.736583	0.275424	2.67436	0.00748716	UP
GANAB	177.488	0.631274	0.190412	3.3153	0.000915455	UP
CSKMT	156.802	0.638029	0.25724	2.48029	0.0131275	UP
HRASLS2	2.64646	2.74924	1.21665	2.25969	0.0238407	UP
NAA40	44.9728	0.962714	0.407998	2.3596	0.0182944	UP
STIP1	279.059	0.362455	0.177432	2.04278	0.0410742	UP
PPP1R14B	42.8767	1.02505	0.518048	1.97869	0.0478513	UP
PLCB3	10.0237	1.33215	0.561544	2.3723	0.0176776	UP
RPS6KA4	99.712	0.594312	0.241139	2.46461	0.0137164	UP
EHD1	306.063	0.445649	0.199844	2.22998	0.0257486	UP
FRMD8	101.307	0.545799	0.223922	2.43745	0.0147912	UP
PCNX3	32.8424	0.926618	0.428219	2.16388	0.0304732	UP
SIPA1	211.055	0.766741	0.318718	2.4057	0.0161415	UP
EFEMP2	3.53657	3.18521	1.27225	2.50361	0.0122932	UP
KLC2	56.0207	0.604442	0.275456	2.19433	0.0282115	UP
SLC29A2	16.8174	1.14513	0.516083	2.21888	0.0264946	UP
PC	5.14383	1.78887	0.82137	2.17791	0.029413	UP
KDM2A	249.508	0.787411	0.225059	3.49869	0.000467545	UP
GRK2	208.831	0.803169	0.29539	2.71901	0.00654781	UP
ANKRD13D	160.093	0.415322	0.190622	2.17878	0.0293482	UP
PITPNM1	66.8523	1.07632	0.345463	3.1156	0.0018357	UP
TCIRG1	310.88	0.542356	0.22178	2.44547	0.0144662	UP
AP002490.1	26.1565	0.881349	0.441032	1.99838	0.0456758	UP
INPPL1	26.1451	1.41459	0.512244	2.76156	0.00575256	UP
FAM168A	34.8896	0.805333	0.407086	1.97829	0.0478962	UP
GDPD5	59.1019	1.26098	0.421487	2.99174	0.00277395	UP
ALG8	113.342	-0.505126	0.233427	-2.16396	0.0304677	DOWN
CCDC90B	294.319	-0.363784	0.181852	-2.00045	0.045452	DOWN
EED	163.865	-0.372718	0.189394	-1.96795	0.0490742	DOWN
PRSS23	140.891	2.51117	0.879345	2.85573	0.00429383	UP
C11orf54	108.576	-0.507066	0.214606	-2.36278	0.0181385	DOWN
TMEM123	1631.75	-0.495501	0.187007	-2.64964	0.00805769	DOWN
PDGFD	27.1345	3.31073	0.85862	3.85588	0.000115315	UP
AASDHPPT	346.184	-0.332869	0.151249	-2.2008	0.0277501	DOWN
NPAT	284.838	-0.600775	0.256533	-2.3419	0.0191861	DOWN
C11orf1	203.469	-0.619729	0.266953	-2.32149	0.0202603	DOWN
CADM1	9.74277	1.8301	0.892239	2.05113	0.0402538	UP
SIDT2	38.0876	0.850105	0.386767	2.19798	0.0279506	UP
PCSK7	394.803	0.485495	0.204394	2.37529	0.0175351	UP
CEP164	92.0006	0.552195	0.277636	1.98892	0.0467102	UP
SMIM35	2.77663	3.46532	1.46729	2.36172	0.0181905	UP
BCL9L	172.271	0.893929	0.421238	2.12215	0.0338254	UP
ARHGEF12	16.9596	1.5558	0.70515	2.20634	0.0273603	UP
SC5D	103.466	-0.64973	0.311222	-2.08768	0.0368271	DOWN
B3GAT1	9.78041	3.64536	1.09105	3.34115	0.000834317	UP
KLF6	2626.51	0.768787	0.344191	2.23361	0.0255089	UP
SUV39H2	14.805	-1.0584	0.498019	-2.12522	0.0335683	DOWN
ST8SIA6	9.28157	1.63422	0.763089	2.14158	0.0322274	UP
DNAJC1	333.107	0.701376	0.305446	2.29624	0.0216622	UP
PIP4K2A	160.254	0.559383	0.279855	1.99883	0.0456265	UP
MPP7	86.5511	-0.617904	0.278226	-2.22087	0.0263597	DOWN
ZNF33B	218.686	-0.546841	0.276142	-1.98029	0.0476714	DOWN
RASSF4	11.0799	2.05669	0.774569	2.65528	0.00792435	UP
RTKN2	135.675	-1.00388	0.276229	-3.63425	0.000278794	DOWN
HKDC1	56.5706	-0.702653	0.300721	-2.33656	0.0194621	DOWN
FAM241B	61.3166	-0.628243	0.314384	-1.99833	0.0456809	DOWN
SAR1A	170.272	0.394481	0.200608	1.96642	0.0492496	UP
PRF1	897.815	1.31249	0.450702	2.91209	0.00359021	UP
DDIT4	728.589	-0.736039	0.350572	-2.09954	0.0357698	DOWN
ZSWIM8	42.9379	0.716624	0.360238	1.98931	0.0466674	UP
CAMK2G	265.265	0.387223	0.179736	2.1544	0.0312089	UP
ATAD1	253.221	-0.413032	0.180785	-2.28466	0.0223327	DOWN
IFIT2	64.4961	-0.710525	0.299157	-2.37509	0.0175447	DOWN
CEP55	3.0349	2.41603	1.1439	2.1121	0.0346777	UP
PDLIM1	13.5967	1.69149	0.731525	2.31228	0.0207625	UP
ENTPD1	6.06148	2.4953	1.04012	2.39906	0.0164371	UP
PIK3AP1	10.457	1.69095	0.781669	2.16325	0.0305219	UP
FRAT1	30.614	1.47375	0.632419	2.33034	0.0197883	UP
SEC31B	24.3584	1.6277	0.641572	2.53705	0.0111792	UP
LDB1	42.131	0.963409	0.364455	2.64343	0.00820714	UP
NFKB2	201.466	0.490859	0.22988	2.13528	0.0327378	UP
PSD	4.01443	2.08659	0.967002	2.15779	0.0309439	UP
SHOC2	283.097	-0.443558	0.18415	-2.40868	0.0160103	DOWN
FGFR2	1.20781	3.77262	1.85754	2.03097	0.0422578	UP
FAM53B	91.0563	0.794177	0.363322	2.18587	0.0288248	UP
DHX32	29.5591	-0.985193	0.351534	-2.80256	0.00506994	DOWN
ADAM12	13.1175	-1.41768	0.678557	-2.08925	0.036685	DOWN
PPP2R2D	96.5882	0.796225	0.36921	2.15656	0.0310398	UP
BNIP3	301.175	-0.565518	0.24786	-2.2816	0.0225128	DOWN
ADAM8	298.554	0.725699	0.260656	2.78413	0.00536714	UP
AL360181.2	1.82229	4.19369	1.61821	2.59157	0.00955401	UP
MTG1	258.623	0.454842	0.194152	2.34271	0.0191443	UP
IFFO1	91.807	0.779414	0.319234	2.44151	0.0146258	UP
ATN1	33.6009	0.805437	0.407602	1.97604	0.0481506	UP
M6PR	815.093	-0.393373	0.137458	-2.86176	0.0042129	DOWN
CLEC7A	2.31249	4.47825	1.82789	2.44995	0.0142876	UP
KLRD1	159.657	1.10756	0.473187	2.34064	0.0192505	UP
PRH1	90.4889	-0.73985	0.228755	-3.23425	0.00121964	DOWN
ETV6	76.9346	1.09922	0.308224	3.56629	0.000362071	UP
BORCS5	219.831	0.691777	0.294869	2.34605	0.0189735	UP
EPS8	88.6623	1.27275	0.393557	3.23396	0.00122087	UP
ETFRF1	201.93	-0.688498	0.236999	-2.90507	0.00367174	DOWN
AC087239.1	168.812	1.04234	0.314117	3.31832	0.000905591	UP
INTS13	144.303	-0.467086	0.215349	-2.16897	0.030085	DOWN
FGFR1OP2	668.688	-0.407466	0.19302	-2.11101	0.0347718	DOWN
ERGIC2	395.107	-0.450891	0.153707	-2.93344	0.00335231	DOWN
AC008014.1	15.9262	-1.38622	0.485745	-2.8538	0.00432	DOWN
CCDC184	8.59419	2.06265	0.920658	2.24041	0.0250642	UP
DDX23	182.239	0.440307	0.180793	2.43542	0.0148744	UP
DDN-AS1	14.4917	1.60233	0.657089	2.43853	0.0147473	UP
KMT2D	86.4142	1.03675	0.425591	2.43603	0.0148494	UP
TUBA1A	940.68	0.782536	0.22977	3.40574	0.000659858	UP
FMNL3	46.6703	0.823724	0.336829	2.44553	0.0144641	UP
GRASP	25.49	1.24256	0.418583	2.96849	0.00299269	UP
NR4A1	90.1166	2.88698	1.07113	2.69527	0.0070332	UP
ITGB7	745.457	0.411662	0.198699	2.07178	0.0382856	UP
ITGA5	105.215	0.772527	0.255376	3.02505	0.00248588	UP
TESPA1	560.939	-0.631769	0.267599	-2.36088	0.0182315	DOWN
ESYT1	409.735	0.568046	0.239937	2.36748	0.0179096	UP
ANKRD52	68.0118	0.791174	0.290489	2.7236	0.00645751	UP
PTGES3	1970.1	-0.329829	0.156027	-2.11392	0.0345222	DOWN
MARS	164.392	0.584893	0.189804	3.08156	0.00205919	UP
MBD6	84.8801	0.891083	0.279066	3.19309	0.00140759	UP
LINC02384	55.8139	2.24077	0.932307	2.40347	0.0162404	UP
LYZ	18.4568	1.2349	0.572968	2.15527	0.0311404	UP
ATP2B1-AS1	178.098	1.3075	0.255407	5.11927	3.06713e-07	UP
SLC25A3	1862.22	-0.457519	0.215177	-2.12625	0.0334829	DOWN
ANKS1B	8.3396	1.35267	0.68005	1.98908	0.0466925	UP
GNPTAB	209.051	0.52002	0.234008	2.22223	0.0262676	UP
PARPBP	9.2716	-1.24563	0.592529	-2.10222	0.0355339	DOWN
CRY1	161.564	0.576768	0.256025	2.25278	0.0242732	UP
CMKLR1	16.3177	2.92749	0.866833	3.37722	0.000732221	UP
PPP1CC	792.835	-0.344265	0.17049	-2.01927	0.0434594	DOWN
SH2B3	34.1819	0.895367	0.382779	2.33913	0.019329	UP
PLBD2	58.1151	0.691699	0.293435	2.35725	0.0184109	UP
TESC	72.9076	0.936954	0.406437	2.30529	0.0211504	UP
PXN	398.278	0.617568	0.187478	3.29409	0.000987417	UP
SPPL3	62.0668	0.839543	0.362277	2.31741	0.0204817	UP
OASL	119.219	1.324	0.416105	3.18189	0.00146315	UP
KDM2B	127.733	0.49096	0.225219	2.17993	0.0292629	UP
AC027290.1	9.28904	1.2304	0.586846	2.09663	0.0360262	UP
CCDC92	56.3143	1.00012	0.341771	2.92629	0.00343033	UP
NCOR2	69.0679	1.1453	0.309765	3.69731	0.0002179	UP
UBC	4731.18	0.584241	0.173114	3.37489	0.000738458	UP
RPL21	21350	-0.559998	0.2707	-2.06871	0.0385737	DOWN
UFM1	492.171	-0.382505	0.144115	-2.65417	0.0079504	DOWN
ESD	456.279	-0.402375	0.201476	-1.99714	0.0458105	DOWN
SUCLA2	201.129	-0.343956	0.171727	-2.00292	0.0451857	DOWN
LPAR6	439.998	-0.62016	0.253919	-2.44235	0.014592	DOWN
LMO7	65.7424	-0.821121	0.349093	-2.35216	0.0186648	DOWN
RAP2A	37.0141	1.10949	0.473597	2.3427	0.0191449	UP
GPR183	789.215	-0.765761	0.260672	-2.93764	0.00330721	DOWN
TNFSF13B	75.3555	-1.06126	0.477392	-2.22304	0.0262128	DOWN
LAMP1	675.229	0.513368	0.204344	2.51228	0.0119954	UP
AL355075.4	26.0257	2.19978	0.701801	3.13448	0.00172159	UP
ARHGEF40	14.3403	1.97271	0.732368	2.6936	0.00706847	UP
TRAV4	204.147	-0.572394	0.247025	-2.31715	0.0204956	DOWN
TRAV10	99.7123	-0.802451	0.382087	-2.10018	0.035713	DOWN
TRAV14DV4	220.506	-0.85646	0.286236	-2.99215	0.00277024	DOWN
TRAV24	44.4323	-0.738924	0.366845	-2.01427	0.0439814	DOWN
TRAV38-2DV8	249.738	-0.618721	0.307962	-2.00908	0.0445287	DOWN
PRMT5-AS1	6.52997	2.85626	1.05962	2.69555	0.00702716	UP
C14orf93	56.964	-0.547588	0.27917	-1.96149	0.0498224	DOWN
CARMIL3	2.86803	2.56994	1.30424	1.97046	0.0487858	UP
CTSG	6.12367	5.98156	1.64856	3.62835	0.00028524	UP
GZMH	1449.28	2.08316	0.696188	2.99223	0.00276943	UP
GZMB	523.579	2.11327	0.865128	2.44272	0.0145769	UP
KIAA0391	214.5	-0.568291	0.226876	-2.50486	0.0122501	DOWN
NFKBIA	1191.37	0.777462	0.322839	2.40821	0.0160312	UP
RPL36AL	5179.45	-0.417759	0.20674	-2.0207	0.0433109	DOWN
LINC01588	32.9683	0.755058	0.362886	2.0807	0.0374612	UP
TMX1	370.178	-0.408892	0.181501	-2.25284	0.0242692	DOWN
CNIH1	576.354	-0.534038	0.228103	-2.34122	0.019221	DOWN
FBXO34	156.598	-0.421411	0.192793	-2.18581	0.0288293	DOWN
KTN1-AS1	17.8688	-1.09236	0.48648	-2.24544	0.0247402	DOWN
PELI2	28.9335	-0.854613	0.378382	-2.2586	0.0239085	DOWN
DACT1	13.8061	2.2195	0.830543	2.67234	0.00753238	UP
JKAMP	186.019	-0.469613	0.194395	-2.41576	0.0157024	DOWN
WDR89	120.354	-0.61705	0.291699	-2.11537	0.0343985	DOWN
PLEKHG3	71.262	1.33565	0.493288	2.70764	0.00677628	UP
ELMSAN1	110.055	0.618046	0.309888	1.99442	0.0461067	UP
FOS	2314.54	3.18945	1.06222	3.00262	0.00267664	UP
LINC02328	49.6317	-0.664909	0.272505	-2.43999	0.0146877	DOWN
GPR65	449.19	-0.626615	0.298223	-2.10116	0.0356266	DOWN
GPR68	43.0401	1.26953	0.460402	2.75744	0.00582559	UP
AL135818.2	2.64494	2.59728	1.32434	1.96119	0.0498571	UP
CCDC88C	408.765	0.664202	0.264298	2.51308	0.0119681	UP
TC2N	1090.15	-0.498151	0.18434	-2.70235	0.00688508	DOWN
IFI27	27.1288	-1.96587	0.758289	-2.5925	0.00952805	DOWN
AL163932.1	14.6368	-1.65156	0.550924	-2.9978	0.00271937	DOWN
AL109767.1	10.362	2.02385	0.718899	2.81521	0.00487452	UP
CCDC85C	42.2509	0.706741	0.358041	1.97391	0.048392	UP
SLC25A29	21.1393	4.70568	1.70046	2.7673	0.00565228	UP
HSP90AA1	3477.44	0.408741	0.18676	2.18858	0.0286271	UP
CINP	135.663	-0.541004	0.26693	-2.02676	0.0426867	DOWN
LINC02323	3.03924	3.97395	1.5939	2.49322	0.0126589	UP
AKT1	47.4702	0.711796	0.349961	2.03393	0.0419586	UP
CEP170B	2.64513	3.38732	1.56929	2.1585	0.0308889	UP
CDCA4	114.305	-0.620317	0.309687	-2.00305	0.0451723	DOWN
BRF1	60.6346	0.780395	0.376152	2.07468	0.0380165	UP
BTBD6	28.0635	1.79089	0.51725	3.46234	0.000535504	UP
PACS2	23.2523	1.32278	0.480827	2.75105	0.00594043	UP
MTA1	93.8717	1.48638	0.4303	3.45428	0.000551766	UP
CRIP2	336.586	-0.529067	0.251336	-2.10502	0.0352893	DOWN
AC124312.1	53.521	-0.607771	0.305806	-1.98744	0.0468738	DOWN
FMN1	52.5379	-1.09853	0.49816	-2.20518	0.0274415	DOWN
ZNF770	253	-0.745599	0.333238	-2.23744	0.0252579	DOWN
DPH6	103.239	-0.554641	0.222555	-2.49215	0.0126973	DOWN
PLCB2	136.827	0.716653	0.318978	2.24672	0.0246581	UP
JMJD7-PLA2G4B	14.7416	1.04722	0.526502	1.98902	0.0466991	UP
AC020659.1	60.5883	1.5021	0.574991	2.61239	0.00899119	UP
PATL2	184.162	0.729547	0.318538	2.2903	0.0220038	UP
AC023355.1	3.74816	2.58971	1.13392	2.28386	0.0223795	UP
COPS2	321.268	-0.485719	0.176749	-2.74808	0.0059946	DOWN
DTWD1	149.223	-0.469781	0.194293	-2.4179	0.0156104	DOWN
GABPB1-AS1	279.547	-0.502171	0.218376	-2.29958	0.0214722	DOWN
RSL24D1	1163.93	-0.559491	0.209098	-2.67574	0.0074564	DOWN
DAPK2	10.1114	1.46532	0.734567	1.9948	0.0460642	UP
PIF1	2.38763	2.71747	1.33524	2.03519	0.0418318	UP
PLEKHO2	15.507	1.1105	0.558982	1.98666	0.0469606	UP
PIAS1	475.354	-0.35141	0.168455	-2.08608	0.0369714	DOWN
TLE3	66.069	0.618193	0.294135	2.10173	0.0355771	UP
ADPGK-AS1	2.81687	2.74903	1.3016	2.11204	0.0346834	UP
PML	174.6	0.41051	0.188145	2.18188	0.0291181	UP
ARID3B	67.7548	0.711574	0.318319	2.23541	0.0253903	UP
C15orf39	48.989	0.890705	0.4149	2.14679	0.0318097	UP
TBC1D2B	68.4311	0.8349	0.296453	2.8163	0.0048581	UP
BCL2A1	227.271	-0.486587	0.216743	-2.24499	0.0247688	DOWN
HDGFL3	9.07926	1.70963	0.860277	1.98731	0.0468886	UP
POLG	118.397	0.761979	0.254459	2.9945	0.00274892	UP
IQGAP1	603.242	0.619474	0.259263	2.38937	0.0168775	UP
MAN2A2	30.2809	1.3382	0.444742	3.00895	0.00262155	UP
MCTP2	65.9505	1.05619	0.489585	2.15732	0.0309809	UP
HBA1	2.78918	4.03457	1.48882	2.7099	0.00673029	UP
CAPN15	29.4338	0.832568	0.418191	1.99088	0.0464941	UP
METRN	10.1813	3.19152	0.84463	3.7786	0.000157713	UP
AL031714.1	4.89154	2.43441	1.21438	2.00466	0.0449995	UP
UNKL	62.8179	0.557435	0.28225	1.97497	0.0482713	UP
CLCN7	46.7242	0.740288	0.348691	2.12305	0.03375	UP
MAPK8IP3	122.385	0.731071	0.251996	2.90112	0.00371836	UP
ZNF598	28.3894	0.902096	0.371437	2.42866	0.0151547	UP
SLC9A3R2	5.78432	2.46727	1.02969	2.39613	0.0165694	UP
TSC2	91.8132	0.60483	0.266028	2.27355	0.0229929	UP
PKD1	34.6505	0.839352	0.389908	2.15269	0.0313428	UP
ABCA3	10.9314	1.41353	0.630312	2.24258	0.0249238	UP
SRRM2	713.121	0.449333	0.195503	2.29834	0.0215425	UP
AC108134.3	34.4242	-1.04931	0.527718	-1.9884	0.0467679	DOWN
CLUAP1	138.873	-0.521863	0.246194	-2.11972	0.0340293	DOWN
MGRN1	136.474	0.431062	0.192942	2.23415	0.0254729	UP
RBFOX1	1.61381	4.17016	1.98787	2.0978	0.035923	UP
ATF7IP2	254.839	-0.628109	0.222599	-2.8217	0.00477695	DOWN
CIITA	9.78259	1.50766	0.725125	2.07917	0.037602	UP
NPIPA1	29.89	1.24703	0.563863	2.21158	0.0269959	UP
C16orf45	11.9783	1.35791	0.655221	2.07244	0.0382242	UP
ABCC1	96.6182	1.14362	0.285845	4.00082	6.31223e-05	UP
COQ7	142.465	0.933334	0.290249	3.21564	0.00130155	UP
SDR42E2	44.0503	0.877216	0.387081	2.26624	0.0234369	UP
PRKCB	267.116	0.869715	0.234291	3.71212	0.00020553	UP
AC106739.1	12.5604	1.34196	0.609888	2.20034	0.0277829	UP
SBK1	54.9627	0.720158	0.345164	2.08642	0.0369405	UP
ATXN2L	280.8	0.622937	0.2496	2.49575	0.0125692	UP
SPN	727.67	0.476943	0.218498	2.18283	0.0290483	UP
TBC1D10B	23.133	1.01602	0.396615	2.56174	0.010415	UP
ITGAL	452.073	1.04312	0.341678	3.05293	0.00226617	UP
FBRS	137.917	0.91037	0.22294	4.08347	4.43684e-05	UP
SETD1A	41.0981	0.628223	0.316896	1.98242	0.0474318	UP
ITGAM	53.5658	2.14618	0.997066	2.1525	0.031358	UP
ARMC5	38.866	0.809087	0.305396	2.6493	0.00806575	UP
AC007342.4	17.0016	-1.38126	0.451493	-3.05931	0.0022185	DOWN
CES1	28.8723	1.88842	0.722593	2.61339	0.00896483	UP
AMFR	56.5135	0.895348	0.439585	2.0368	0.0416697	UP
MT1F	182.843	-0.567053	0.278852	-2.03352	0.0419996	DOWN
MT1X	451.266	-0.68072	0.252705	-2.69373	0.00706564	DOWN
ADGRG5	30.2651	1.55224	0.674882	2.30001	0.0214476	UP
ADGRG1	178.519	2.77929	0.733171	3.79079	0.000150171	UP
KIFC3	4.94097	3.28178	1.18349	2.77297	0.0055548	UP
LINC00920	42.1613	-0.764355	0.374593	-2.04049	0.0413011	DOWN
KIAA0895L	7.92179	1.43892	0.714362	2.01427	0.0439812	UP
FHOD1	61.0265	0.728015	0.296636	2.45424	0.0141182	UP
RIPOR1	44.3092	1.08272	0.39218	2.76078	0.0057663	UP
CARMIL2	67.7778	0.666221	0.331193	2.01158	0.0442643	UP
NFATC3	330.909	0.651277	0.231158	2.81746	0.00484053	UP
EXOSC6	113.545	0.973603	0.457515	2.12802	0.033335	UP
TAF1C	58.093	0.836991	0.355876	2.35192	0.0186769	UP
AC092145.1	1.81352	3.93132	1.69735	2.31615	0.0205503	UP
GSE1	46.6718	1.09926	0.487495	2.25491	0.0241387	UP
FBXO31	87.6729	0.573286	0.24761	2.31528	0.0205976	UP
PIEZO1	103.602	0.985475	0.298733	3.29884	0.000970839	UP
CDT1	4.43032	1.95424	0.942086	2.07437	0.038045	UP
ZNF276	227.001	0.724363	0.188295	3.84695	0.000119598	UP
TCF25	792.565	0.432547	0.187831	2.30286	0.0212868	UP
RPH3AL	8.80843	1.38549	0.656498	2.11043	0.0348218	UP
ABR	95.5219	0.707169	0.307407	2.30043	0.0214236	UP
PRPF8	511.555	0.505948	0.21027	2.40618	0.0161202	UP
WDR81	33.7135	1.00559	0.377945	2.66067	0.00779857	UP
RAP1GAP2	104.16	0.966471	0.401099	2.40956	0.0159719	UP
ATP2A3	239.744	0.784979	0.241848	3.24575	0.00117141	UP
ZZEF1	131.38	0.724409	0.333073	2.17493	0.0296356	UP
ALOX15	2.41151	3.37067	1.59448	2.11396	0.0345184	UP
C17orf107	4.00363	2.46903	1.13276	2.17967	0.0292821	UP
CAMTA2	67.7716	0.771696	0.279818	2.75785	0.00581824	UP
KIF1C	25.7682	1.22642	0.483251	2.53786	0.0111533	UP
NLRP1	301.788	0.643573	0.309606	2.07868	0.0376465	UP
ACAP1	1398.49	0.363378	0.152202	2.38748	0.0169645	UP
ZBTB4	94.6216	0.832068	0.319984	2.60034	0.00931309	UP
POLR2A	259.336	0.663869	0.268525	2.47228	0.0134256	UP
KDM6B	100.595	0.813802	0.347492	2.34193	0.0191841	UP
CTC1	134.505	0.664527	0.273839	2.42671	0.0152364	UP
AC093484.2	4.39422	1.96016	0.999147	1.96183	0.049782	UP
RAI1	18.3382	0.888546	0.436024	2.03784	0.0415659	UP
SREBF1	58.9592	0.906781	0.311859	2.90766	0.00364144	UP
FLII	221.871	0.601431	0.212977	2.82393	0.00474385	UP
SLC46A1	5.37573	2.03821	0.956812	2.13021	0.0331544	UP
MYO18A	58.2503	0.972263	0.377363	2.57646	0.00998167	UP
EVI2A	274.642	-0.599041	0.230117	-2.6032	0.0092357	DOWN
AP2B1	239.835	0.463182	0.230946	2.00559	0.0449005	UP
CCL5	4272.88	1.40449	0.426664	3.2918	0.000995496	UP
AC243829.1	16.3048	2.16996	0.86172	2.51818	0.0117964	UP
CCL4L2	88.0369	2.79091	1.18873	2.34782	0.0188838	UP
MRPL45	201.068	-0.729671	0.279246	-2.613	0.00897507	DOWN
MLLT6	250.523	0.774784	0.309888	2.50021	0.012412	UP
RPL23	3307.03	-0.590427	0.264757	-2.23007	0.0257425	DOWN
LASP1	291.627	0.480222	0.224048	2.14339	0.0320817	UP
MED24	81.6651	0.698272	0.253997	2.74914	0.00597521	UP
CASC3	168.644	0.765824	0.239573	3.19662	0.00139046	UP
RARA-AS1	2.98608	3.45064	1.40863	2.44964	0.0143	UP
TOP2A	9.30743	1.35231	0.656241	2.06069	0.0393326	UP
RETREG3	180.074	0.479953	0.203878	2.35411	0.018567	UP
HDAC5	101.335	0.708938	0.222731	3.18294	0.00145788	UP
AC138150.1	21.6373	-1.32256	0.443991	-2.97879	0.00289393	DOWN
FMNL1	621.804	1.09601	0.377868	2.90052	0.0037255	UP
MAP3K14	80.8889	0.589441	0.258836	2.27728	0.0227697	UP
LINC02210-CRHR1	67.272	-0.532445	0.265847	-2.00283	0.045196	DOWN
ARL17B	34.2039	-1.1661	0.55873	-2.08706	0.0368827	DOWN
NSF	202.182	-1.02255	0.294969	-3.46663	0.000527024	DOWN
TBKBP1	18.5999	1.99443	0.572759	3.48214	0.000497415	UP
TBX21	217.685	1.75369	0.693172	2.52995	0.0114079	UP
AC103702.2	10.5549	3.77903	1.10604	3.41672	0.000633797	UP
LINC02086	2.35893	4.59461	1.65244	2.7805	0.00542759	UP
ABI3	193.894	0.912699	0.360569	2.53128	0.0113648	UP
COX11	210.335	-0.465127	0.227008	-2.04895	0.0404672	DOWN
DYNLL2	114.703	0.775383	0.315302	2.45917	0.0139258	UP
MPO	4.78623	4.54096	1.69954	2.67188	0.00754284	UP
TSPOAP1	17.9559	1.71786	0.599925	2.86345	0.00419049	UP
AC091271.1	34.9494	0.89446	0.421183	2.12369	0.0336964	UP
MAP3K3	57.3743	0.771356	0.282591	2.72959	0.0063414	UP
RGS9	31.345	1.999	0.618171	3.23373	0.00122186	UP
AC005332.6	5.89002	1.68445	0.840512	2.00408	0.0450619	UP
AC005332.1	11.2689	1.20433	0.581847	2.06983	0.0384681	UP
RAB37	233.372	0.444493	0.220467	2.01615	0.0437847	UP
SLC9A3R1	1510.43	0.512955	0.222291	2.30759	0.0210222	UP
TMEM104	42.5432	0.664724	0.328364	2.02435	0.0429339	UP
SUMO2	2795.24	-0.383076	0.179496	-2.13418	0.0328283	DOWN
TMEM94	46.895	0.856132	0.392878	2.17913	0.0293219	UP
LLGL2	37.1747	1.10143	0.361675	3.04536	0.00232402	UP
UNC13D	192.732	0.525865	0.222205	2.36658	0.0179534	UP
RHBDF2	65.3704	1.20082	0.360524	3.33076	0.000866107	UP
MXRA7	14.4022	1.85768	0.688053	2.69991	0.00693579	UP
JMJD6	158.257	0.536378	0.194255	2.76121	0.00575876	UP
GAA	54.6991	0.693125	0.291082	2.38121	0.0172561	UP
SLC26A11	63.4581	0.690867	0.305292	2.26297	0.0236376	UP
RNF213	1238.65	0.770546	0.291872	2.64001	0.00829036	UP
TEPSIN	73.9461	0.815773	0.27145	3.00524	0.00265373	UP
SLC38A10	199.67	0.555997	0.216561	2.5674	0.0102465	UP
NPLOC4	43.0583	0.680168	0.307836	2.20951	0.027139	UP
HGS	186.326	0.494902	0.222244	2.22684	0.0259579	UP
MAFG	15.6373	1.53876	0.578795	2.65856	0.00784761	UP
DUS1L	61.3235	1.09594	0.338716	3.23556	0.00121405	UP
FASN	38.1344	0.819627	0.399791	2.05014	0.0403508	UP
LINC00667	235.347	-0.524482	0.185792	-2.82295	0.00475837	DOWN
NPC1	82.9921	0.869524	0.438354	1.98361	0.0472994	UP
RNF138	339.931	-0.608153	0.261932	-2.3218	0.0202438	DOWN
SETBP1	11.286	2.84245	0.977754	2.90712	0.00364777	UP
RPL17	19556.1	-0.5488	0.257909	-2.12788	0.0333467	DOWN
PMAIP1	84.811	0.939744	0.402742	2.33336	0.0196291	UP
CTDP1	86.6202	0.585587	0.270072	2.16826	0.0301389	UP
SNPH	18.0501	1.40847	0.60312	2.33531	0.0195273	UP
VPS16	118.066	0.442347	0.200675	2.2043	0.0275034	UP
CDC25B	864.236	0.442522	0.188313	2.34993	0.0187768	UP
LINC01730	4.60491	2.71169	1.01899	2.66114	0.00778759	UP
TASP1	132.849	-0.556223	0.201986	-2.75377	0.00589131	DOWN
ESF1	248.112	-0.468748	0.21153	-2.21598	0.0266926	DOWN
CST3	23.5173	1.84579	0.619614	2.97893	0.00289254	UP
CST7	1345.91	1.34783	0.432745	3.1146	0.00184193	UP
APMAP	413.595	0.622024	0.27345	2.27472	0.0229225	UP
SNTA1	15.7922	1.49025	0.730503	2.04003	0.0413476	UP
TP53INP2	10.224	2.64341	0.889483	2.97185	0.00296014	UP
CEP250	102.275	0.552783	0.244108	2.2645	0.0235431	UP
RBM12	89.4431	0.62698	0.311779	2.01097	0.0443285	UP
BPI	2.14858	4.28058	1.72385	2.48316	0.0130224	UP
PLCG1	260.169	0.723062	0.26714	2.70668	0.00679595	UP
UBE2C	1.99595	4.33031	2.17555	1.99045	0.0465418	UP
ZNF335	86.1121	1.18197	0.307727	3.84097	0.00012255	UP
ELMO2	104.54	0.487134	0.245083	1.98763	0.0468526	UP
PREX1	175.174	0.843301	0.315848	2.66996	0.00758602	UP
NFATC2	388.42	0.580205	0.242009	2.39745	0.0165096	UP
LSM14B	23.0252	0.848329	0.389677	2.17701	0.0294802	UP
CABLES2	4.52049	2.3117	0.95375	2.4238	0.0153593	UP
GMEB2	55.5504	0.716487	0.328789	2.17917	0.0293192	UP
RTEL1	13.1943	1.14699	0.513429	2.23398	0.0254847	UP
C20orf204	14.7235	-2.14016	0.941184	-2.2739	0.022972	DOWN
CDC34	37.1923	0.987418	0.495104	1.99436	0.0461122	UP
PRSS57	3.39931	4.90215	1.90194	2.57744	0.0099534	UP
AZU1	14.8804	6.05983	2.14417	2.82618	0.00471064	UP
PRTN3	17.0043	7.47763	2.35617	3.17363	0.00150545	UP
ELANE	10.7806	5.80333	1.40653	4.126	3.69125e-05	UP
ARHGAP45	736.979	0.514669	0.213281	2.41311	0.0158172	UP
MIDN	120.823	0.639011	0.313318	2.03949	0.0414007	UP
ADAMTSL5	18.8	1.04506	0.463279	2.25579	0.0240839	UP
ABHD17A	216.117	0.783005	0.352903	2.21876	0.0265034	UP
CSNK1G2	99.8196	0.556782	0.211005	2.63871	0.00832211	UP
MKNK2	173.542	0.986335	0.235205	4.19351	2.74674e-05	UP
DOT1L	19.1804	1.4772	0.467719	3.15831	0.00158687	UP
PEAK3	1.51574	3.86195	1.96451	1.96585	0.0493154	UP
LMNB2	59.5369	0.978746	0.296474	3.30129	0.000962415	UP
GADD45B	526.598	0.53118	0.235894	2.25177	0.0243366	UP
NCLN	115.488	0.496621	0.214781	2.31222	0.0207656	UP
FZR1	56.1461	0.790116	0.386527	2.04414	0.0409394	UP
MATK	224.852	1.39972	0.361093	3.87634	0.000106038	UP
TMIGD2	176.359	-0.685353	0.347072	-1.97467	0.0483058	DOWN
DPP9	100.536	0.497263	0.233317	2.13128	0.0330661	UP
KDM4B	72.2062	0.674653	0.289407	2.33115	0.0197453	UP
PSPN	2.14986	2.61451	1.32801	1.96874	0.0489831	UP
TUBB4A	21.2195	1.3219	0.527879	2.50417	0.0122739	UP
TNFSF9	7.50327	3.36657	1.20405	2.79605	0.0051732	UP
TNFSF14	121.67	0.949632	0.414053	2.29351	0.0218188	UP
PNPLA6	92.9241	0.78554	0.254433	3.08741	0.00201906	UP
MYO1F	381.335	1.09746	0.353722	3.10261	0.00191821	UP
ZNF266	108.508	0.642973	0.318967	2.0158	0.0438212	UP
TYK2	114.391	0.708333	0.286645	2.47112	0.0134692	UP
S1PR5	137.687	2.05498	0.554983	3.70279	0.000213245	UP
DNM2	230.435	0.675417	0.326878	2.06626	0.0388035	UP
LDLR	45.3991	1.26559	0.412991	3.06445	0.00218067	UP
ZNF442	6.20423	-1.57308	0.713682	-2.20417	0.0275122	DOWN
HOOK2	120.197	0.547999	0.250153	2.19065	0.028477	UP
JUNB	6084.48	1.2914	0.420399	3.07185	0.00212735	UP
NACC1	25.0861	1.06668	0.415404	2.56781	0.0102344	UP
IER2	2345.29	0.763622	0.291836	2.61661	0.00888077	UP
PKN1	277.172	0.53312	0.182453	2.92196	0.00347834	UP
DNAJB1	1226.39	0.879033	0.307052	2.86282	0.00419894	UP
RASAL3	565.391	0.93017	0.195023	4.76955	1.84641e-06	UP
AC020911.2	40.7138	1.59376	0.464427	3.43167	0.000599877	UP
CHERP	117.873	0.547269	0.237007	2.30908	0.0209392	UP
MYO9B	147.621	0.775984	0.231408	3.35332	0.000798491	UP
FCHO1	135.371	0.547135	0.215341	2.54078	0.0110605	UP
IQCN	5.08069	2.48473	1.09006	2.27944	0.0226407	UP
JUND	218.123	1.31894	0.253258	5.20789	1.91001e-07	UP
AC005253.1	1.26552	3.55404	1.77928	1.99746	0.0457751	UP
SUGP2	112.164	0.752657	0.346192	2.1741	0.0296973	UP
GATAD2A	141.933	0.767579	0.242904	3.16001	0.00157764	UP
GMIP	213.571	0.479381	0.201225	2.38232	0.017204	UP
ATP13A1	138.769	0.712945	0.229145	3.11132	0.00186253	UP
ZNF792	22.1193	0.756793	0.386001	1.9606	0.0499257	UP
CAPNS1	175.727	0.520095	0.24517	2.12137	0.0338908	UP
ZFP14	151.346	-0.641267	0.233124	-2.75075	0.0059459	DOWN
MAP4K1	330.988	0.358815	0.170955	2.09889	0.035827	UP
ACTN4	339.962	0.762699	0.295287	2.58291	0.00979712	UP
ZFP36	1711	0.730593	0.295252	2.47447	0.0133432	UP
PLEKHG2	24.5136	0.98043	0.492094	1.99236	0.0463311	UP
SUPT5H	296.841	0.47023	0.169944	2.76697	0.00565801	UP
EID2B	63.9412	-0.542223	0.268031	-2.02299	0.0430744	DOWN
AKT2	176.497	0.482125	0.200051	2.41001	0.0159521	UP
SERTAD1	149.318	0.745952	0.286326	2.60525	0.00918059	UP
LTBP4	190.021	0.532158	0.236843	2.24688	0.0246477	UP
CYP2F1	3.19461	3.79982	1.47235	2.58079	0.0098575	UP
TGFB1	598.729	0.711251	0.273926	2.5965	0.00941779	UP
B3GNT8	7.61908	-1.406	0.667514	-2.10633	0.0351758	DOWN
ARHGEF1	1168.41	0.513071	0.162362	3.16005	0.00157742	UP
GSK3A	33.864	0.827445	0.360388	2.29598	0.0216769	UP
CIC	47.6673	0.736879	0.355347	2.07369	0.0381083	UP
PHLDB3	78.8416	0.613071	0.273219	2.24388	0.0248401	UP
IRGQ	10.363	1.99354	0.671282	2.96975	0.0029804	UP
SMG9	97.2773	0.482004	0.230463	2.09146	0.0364869	UP
APOE	2.4153	4.34293	1.77654	2.44461	0.0145009	UP
APOC1	9.67538	6.61549	2.73553	2.41835	0.0155909	UP
RELB	202.045	0.821601	0.304094	2.7018	0.00689661	UP
MARK4	31.619	0.965885	0.402807	2.39789	0.0164899	UP
FOSB	354.366	3.60168	0.87038	4.13805	3.50267e-05	UP
GIPR	4.85915	1.98902	0.936388	2.12414	0.0336586	UP
DMWD	19.6803	1.23108	0.555217	2.21729	0.0266033	UP
PRKD2	200.855	0.419827	0.202539	2.07282	0.038189	UP
SLC1A5	84.1443	0.742543	0.287712	2.58085	0.00985567	UP
PPP1R15A	790.07	2.22656	0.649533	3.42794	0.00060819	UP
RCN3	11.2862	-1.25364	0.549441	-2.28166	0.0225093	DOWN
SCAF1	97.6942	0.590173	0.266639	2.21338	0.0268716	UP
AC010624.3	13.6625	1.47769	0.633761	2.33162	0.0197207	UP
SIGLEC9	17.7994	1.45156	0.695395	2.08739	0.0368528	UP
NKG7	3868.01	1.90259	0.694565	2.73925	0.00615796	UP
LILRB1	36.8057	2.7964	0.755502	3.70138	0.000214433	UP
KIR2DL1	2.02851	4.0372	1.97207	2.04719	0.0406393	UP
SYT5	6.36132	3.31458	1.26834	2.61332	0.00896681	UP
PPP6R1	150.118	0.660064	0.209275	3.15405	0.00161021	UP
AC020922.4	2.02137	4.14487	1.6906	2.45172	0.0142177	UP
UBE2S	59.4465	0.929028	0.424697	2.18751	0.0287056	UP
ZNF628	24.2328	0.955415	0.459342	2.07997	0.0375286	UP
AC008735.2	9.21138	2.13525	1.04413	2.04501	0.040854	UP
ZNF460	81.8223	0.594929	0.272687	2.18173	0.0291293	UP
ZNF324	60.4789	0.98408	0.312028	3.15382	0.0016115	UP
TRIM28	167.664	0.981807	0.362062	2.71171	0.00669379	UP
MZF1-AS1	28.0067	1.93391	0.495925	3.8996	9.6352e-05	UP
AP000547.3	2.94885	-2.41033	1.18871	-2.02769	0.0425919	DOWN
ZDHHC8	15.0676	1.55011	0.57439	2.6987	0.00696103	UP
MED15	361.86	0.604849	0.189961	3.18407	0.00145222	UP
PI4KA	92.3823	0.847981	0.308758	2.74643	0.00602483	UP
CRKL	115.552	0.499738	0.231701	2.15683	0.0310191	UP
BCR	39.0237	1.11539	0.379557	2.93866	0.0032963	UP
SGSM1	9.36404	1.80428	0.656577	2.74801	0.00599577	UP
ASPHD2	9.58728	1.45334	0.670868	2.16636	0.0302836	UP
MIAT	94.7534	1.83442	0.514704	3.56402	0.000365218	UP
XBP1	1043.46	-0.481781	0.242868	-1.98372	0.0472874	DOWN
SF3A1	578.614	0.423442	0.205771	2.05783	0.0396065	UP
AC004832.6	52.8549	2.368	0.675895	3.5035	0.000459189	UP
PATZ1	68.9514	1.43596	0.457973	3.13547	0.00171577	UP
MYH9	1519.4	0.625237	0.23301	2.6833	0.00728987	UP
IL2RB	221.985	0.805026	0.267683	3.00739	0.00263504	UP
CYTH4	289.515	0.583103	0.198751	2.93384	0.00334792	UP
GTPBP1	52.7408	0.787795	0.308044	2.55741	0.0105456	UP
SUN2	1226.89	0.910674	0.36713	2.48052	0.0131189	UP
CBX6	103.543	0.724136	0.306295	2.36418	0.0180701	UP
APOBEC3C	235.824	0.582322	0.26899	2.16485	0.0303992	UP
APOBEC3G	454.697	0.680894	0.292761	2.32577	0.0200309	UP
CBX7	118.003	0.862776	0.31226	2.763	0.00572725	UP
SYNGR1	14.6578	1.79922	0.695746	2.58603	0.00970872	UP
C22orf46	64.2373	0.779937	0.307293	2.53809	0.011146	UP
AL021453.1	62.6992	1.43361	0.370099	3.8736	0.000107238	UP
SREBF2	94.3133	0.685494	0.275819	2.48531	0.012944	UP
TTC38	67.3652	1.53422	0.454491	3.3757	0.00073628	UP
MLC1	2.12429	3.5971	1.66016	2.16671	0.0302566	UP
HDAC10	157.783	0.642304	0.279367	2.29914	0.0214968	UP
SBF1	109.715	0.728728	0.260419	2.79829	0.00513732	UP
FP236383.2	32.4857	2.27292	0.765925	2.96755	0.00300182	UP
FP236383.3	34.6023	2.04073	0.637003	3.20364	0.00135701	UP
MIR155HG	88.0002	0.697207	0.302192	2.30716	0.0210457	UP
GABPA	115.777	-0.578627	0.293292	-1.97287	0.0485103	DOWN
WRB	98.0891	-0.808472	0.280798	-2.8792	0.00398691	DOWN
LINC01679	5.07962	3.05558	1.24025	2.46368	0.0137519	UP
SIK1	6.78921	2.29244	1.0998	2.08442	0.0371219	UP
COL6A2	61.0458	0.878011	0.429422	2.04463	0.0408911	UP
LSS	43.6122	0.802043	0.375286	2.13715	0.0325857	UP
MCM3AP	168.333	0.516276	0.253784	2.03431	0.0419204	UP
PRMT2	1216.65	-0.492214	0.224311	-2.19434	0.0282108	DOWN
LINC00513	2.07108	4.29315	2.05227	2.09191	0.0364466	UP
DEFA4	6.25325	4.06152	1.52001	2.67204	0.00753919	UP
FAM66D	2.80536	-4.18896	1.9551	-2.14259	0.0321463	DOWN
