# Supplementary material for: Single-cell sequencing reveals the expansion and diversity of T cell subsets in the bone marrow microenvironment of chronic myeloid leukemia
Source: Genes Dis. 2025 Apr 4;12(5):101626. doi: 10.1016/j.gendis.2025.101626 (PMC12221761; doi:10.1016/j.gendis.2025.101626)
Supplement: Multimedia component 10 [file mmc10.xlsx]

## Sheet: Differential_expression_analysi
Table S5. Differential expression genes of CD8 TE cells between CML and healthy controls.
Gene	baseMean	log2FoldChange	lfcSE	stat	pvalue	change
ACAP3	23.0808	0.989616	0.452599	2.18652	0.0287776	UP
GNB1	90.0245	0.72465	0.249935	2.89935	0.00373938	UP
AL139246.5	56.5758	0.712871	0.311689	2.28712	0.0221889	UP
KCNAB2	179.052	0.490992	0.192864	2.54579	0.0109029	UP
TNFRSF9	13.4809	-1.4903	0.596085	-2.50014	0.0124144	DOWN
SLC45A1	3.20348	-1.82174	0.928167	-1.96273	0.049678	DOWN
SRM	65.0913	1.47657	0.584251	2.52729	0.0114947	UP
FBXO44	66.9607	0.580382	0.275685	2.10524	0.0352707	UP
KIAA2013	16.3262	0.986575	0.49289	2.00161	0.0453264	UP
AL031283.1	3.49481	4.10792	1.39048	2.95433	0.00313352	UP
EFHD2	529.605	0.806939	0.346428	2.32931	0.0198424	UP
IFFO2	12.3744	2.13061	0.666482	3.19681	0.00138959	UP
UBR4	85.6982	0.708851	0.329538	2.15104	0.0314728	UP
DDOST	289.419	-0.475057	0.21097	-2.25178	0.0243362	DOWN
ID3	15.7145	-1.25142	0.577554	-2.16675	0.0302539	DOWN
RPL11	8874.5	-0.484805	0.244039	-1.98659	0.0469683	DOWN
RCAN3	34.3904	-1.53447	0.452148	-3.39373	0.000689481	DOWN
RPS6KA1	203.642	0.518443	0.208103	2.49128	0.0127285	UP
WDTC1	48.3811	0.792444	0.332085	2.38627	0.0170202	UP
IFI6	176.885	-0.739852	0.262461	-2.81891	0.00481877	DOWN
GMEB1	46.1083	0.797111	0.329245	2.42103	0.0154767	UP
KPNA6	55.2321	0.59587	0.302255	1.97141	0.0486768	UP
C1orf216	41.2909	0.847301	0.333434	2.54113	0.0110495	UP
STK40	34.5413	1.09446	0.50599	2.16301	0.0305404	UP
MANEAL	3.00164	2.73047	1.32363	2.06286	0.0391257	UP
MACF1	283.378	0.962265	0.404218	2.38056	0.0172864	UP
RPS8	8914.45	-0.501895	0.234478	-2.14048	0.0323163	DOWN
ZFYVE9	3.83703	-2.03772	0.903772	-2.25469	0.0241529	DOWN
SSBP3	66.1492	0.662202	0.292211	2.26618	0.0234405	UP
DHCR24	11.0296	1.54652	0.736432	2.10001	0.0357276	UP
JUN	1000.66	2.35963	0.330867	7.13166	9.91662e-13	UP
TM2D1	97.9062	-0.440893	0.223746	-1.9705	0.0487809	DOWN
ATG4C	29.5103	-0.707658	0.327332	-2.1619	0.0306259	DOWN
PDE4B	59.5113	-0.923281	0.413734	-2.23158	0.0256426	DOWN
AC103591.3	22.5782	1.17712	0.511867	2.29966	0.0214676	UP
IFI44L	13.7198	-2.44403	0.672122	-3.63628	0.000276601	DOWN
IFI44	24.6187	-1.18511	0.410217	-2.88899	0.00386482	DOWN
SSX2IP	21.3014	-0.970553	0.450944	-2.15227	0.0313762	DOWN
ODF2L	125.212	-0.500896	0.252704	-1.98215	0.0474629	DOWN
GBP1	168.983	-0.682806	0.268112	-2.54672	0.0108739	DOWN
GBP4	120.442	-0.72571	0.252711	-2.8717	0.0040827	DOWN
GBP5	424.478	-0.53286	0.22737	-2.34358	0.0190995	DOWN
TGFBR3	263.671	0.717486	0.32401	2.21439	0.0268017	UP
GLMN	47.7629	-0.629706	0.300682	-2.09426	0.0362368	DOWN
FAM69A	31.4945	-0.973199	0.349962	-2.78087	0.00542137	DOWN
AMPD2	19.3043	0.980567	0.449383	2.18203	0.0291074	UP
ST7L	19.6185	0.940613	0.455288	2.06597	0.0388309	UP
RSBN1	126.565	0.602579	0.221949	2.71494	0.00662881	UP
PIAS3	27.4425	0.75512	0.376769	2.0042	0.0450489	UP
TXNIP	3060.91	-0.925336	0.243072	-3.80683	0.000140757	DOWN
HIST2H2BF	14.0394	2.21222	0.832837	2.65624	0.00790172	UP
HIST2H2AA4	26.3324	1.21066	0.576201	2.1011	0.035632	UP
HIST2H2AB	11.3808	2.44364	0.816823	2.99164	0.00277484	UP
VPS45	46.1653	-0.67716	0.312909	-2.16408	0.030458	DOWN
CTSS	209.868	-0.367615	0.176399	-2.08399	0.0371606	DOWN
CERS2	97.6158	0.575209	0.266883	2.15528	0.0311396	UP
ZNF687	13.2988	1.48792	0.622709	2.38944	0.0168741	UP
S100A9	15.9714	1.50879	0.735418	2.0516	0.0402082	UP
S100A8	32.428	2.35151	1.05628	2.22622	0.0259995	UP
SLC27A3	61.4081	0.709731	0.29425	2.412	0.0158653	UP
IL6R	6.99874	-1.55446	0.695241	-2.23585	0.0253614	DOWN
CLK2	29.284	0.934959	0.45512	2.05431	0.0399455	UP
SYT11	79.7811	0.59892	0.286364	2.09146	0.0364866	UP
ARHGEF2	86.0157	0.64694	0.256675	2.52047	0.01172	UP
LMNA	21.4211	1.45967	0.652157	2.23822	0.0252065	UP
MEF2D	35.0266	1.25926	0.424504	2.96643	0.0030128	UP
IFI16	323.259	-0.611059	0.164622	-3.7119	0.000205713	DOWN
AIM2	10.2383	-1.41934	0.715991	-1.98234	0.0474409	DOWN
HSPA6	21.0348	2.55452	0.702328	3.63722	0.000275595	UP
NUF2	4.2194	2.04376	1.01684	2.00992	0.0444396	UP
SELL	193.104	-1.43174	0.34702	-4.12582	3.69413e-05	DOWN
FASLG	90.0331	0.693439	0.250443	2.76885	0.00562538	UP
IER5	37.967	1.27346	0.536688	2.37281	0.0176532	UP
RNASEL	34.2618	0.729611	0.36881	1.97828	0.047897	UP
AL157402.2	37.5022	-3.64922	0.99779	-3.6573	0.000254883	DOWN
KIF21B	61.6648	1.06574	0.379473	2.80848	0.00497756	UP
LGR6	50.2755	0.678653	0.326485	2.07866	0.0376484	UP
CD55	99.4231	-1.18393	0.267757	-4.42168	9.79377e-06	DOWN
ATF3	6.04186	2.27378	1.11601	2.03742	0.0416076	UP
AIDA	71.6295	-0.522685	0.265325	-1.96998	0.0488407	DOWN
CAPN2	398.831	0.354053	0.165017	2.14555	0.031909	UP
SRP9	468.581	-0.395593	0.200712	-1.97095	0.0487294	DOWN
ARID4B	294.61	-0.463092	0.211534	-2.1892	0.028582	DOWN
CHRM3-AS2	12.8245	-1.64828	0.560336	-2.9416	0.00326526	DOWN
ADSS	145.713	-0.63802	0.194635	-3.27803	0.00104534	DOWN
CMPK2	11.6045	-1.35833	0.580022	-2.34186	0.019188	DOWN
RSAD2	15.206	-1.29607	0.501509	-2.58435	0.00975634	DOWN
KLF11	13.2832	2.0004	0.680308	2.94043	0.00327754	UP
RHOB	89.6287	1.38514	0.457838	3.0254	0.00248305	UP
FKBP1B	11.0198	1.85297	0.825332	2.24512	0.0247603	UP
POMC	18.5506	-1.19922	0.467034	-2.56773	0.0102366	DOWN
TOGARAM2	28.0961	0.850592	0.423571	2.00814	0.044628	UP
CALM2	843.874	-0.452181	0.222931	-2.02834	0.0425253	DOWN
REL	203.248	0.563366	0.25457	2.21301	0.026897	UP
PLEK	1045.72	0.345215	0.166745	2.07032	0.0384226	UP
ARHGAP25	268.212	0.461822	0.220249	2.09682	0.0360095	UP
MXD1	38.5049	0.934508	0.440458	2.12167	0.0338653	UP
RAB11FIP5	24.7614	2.09564	0.522406	4.01152	6.0329e-05	UP
DCTN1	91.7338	0.622308	0.243343	2.55733	0.0105479	UP
TRABD2A	28.319	-1.18003	0.474335	-2.48776	0.012855	DOWN
VAMP5	206.16	-0.570071	0.259261	-2.19883	0.0278897	DOWN
EIF2AK3	19.7856	1.17873	0.549212	2.14622	0.0318556	UP
SNRNP200	145.012	0.592952	0.265971	2.22939	0.025788	UP
ZAP70	584.926	0.384725	0.166177	2.31516	0.0206043	UP
MGAT4A	206.797	-0.463022	0.212866	-2.17518	0.0296164	DOWN
IL18R1	24.3918	-1.14069	0.505027	-2.25868	0.0239032	DOWN
LINC01918	4.10787	2.62802	1.32791	1.97906	0.047809	UP
UXS1	50.6136	-1.02453	0.275499	-3.71883	0.000200149	DOWN
HS6ST1	7.06199	1.71874	0.825986	2.08084	0.0374487	UP
PTPN18	154.924	0.812488	0.320883	2.53204	0.0113401	UP
DARS	111.997	-0.501568	0.239101	-2.09773	0.0359291	DOWN
KYNU	9.01551	5.40366	2.38746	2.26335	0.0236142	UP
ARHGAP15	310.037	-0.510287	0.217543	-2.34568	0.0189924	DOWN
MMADHC	191.338	-0.433462	0.204074	-2.12404	0.0336668	DOWN
CYTIP	398.053	-0.553009	0.246385	-2.24449	0.0248009	DOWN
GPR155	26.2387	-1.07354	0.352915	-3.04192	0.00235073	DOWN
NFE2L2	121.633	-0.471853	0.219857	-2.14618	0.0318587	DOWN
ITGA4	574.668	-0.551918	0.250816	-2.20049	0.0277722	DOWN
OSGEPL1	25.3525	-0.768676	0.351277	-2.18823	0.0286527	DOWN
STAT1	285.063	-1.16417	0.324458	-3.58805	0.000333156	DOWN
STAT4	249.04	-0.555689	0.264104	-2.10405	0.0353741	DOWN
HSPD1	201.035	-0.448298	0.189828	-2.36161	0.0181959	DOWN
FTCDNL1	3.96152	-2.07753	1.02498	-2.0269	0.0426721	DOWN
NBEAL1	59.639	-0.6365	0.298013	-2.13581	0.0326946	DOWN
SPAG16	22.2842	-0.792199	0.374575	-2.11493	0.034436	DOWN
CXCR1	26.2146	1.35955	0.615354	2.20937	0.0271487	UP
NMUR1	52.8342	1.23133	0.422191	2.91653	0.00353946	UP
INPP5D	150.311	0.63294	0.291012	2.17496	0.0296328	UP
LRRFIP1	563.009	0.368297	0.152825	2.40993	0.0159556	UP
RNPEPL1	144.995	1.62067	0.310735	5.2156	1.83227e-07	UP
PASK	18.3415	-1.51796	0.573791	-2.64549	0.00815716	DOWN
PDCD1	40.5856	-1.08156	0.43561	-2.48287	0.013033	DOWN
THUMPD3-AS1	103.186	0.50728	0.249214	2.03552	0.0417981	UP
TTLL3	14.1488	1.31456	0.609682	2.15614	0.0310724	UP
NUP210	98.3391	0.784316	0.280516	2.79598	0.00517426	UP
SLC6A6	25.6236	1.18425	0.428181	2.76578	0.00567863	UP
COLQ	5.36116	-2.61522	1.09004	-2.3992	0.0164308	DOWN
OXNAD1	117.03	-1.01476	0.241665	-4.19903	2.68057e-05	DOWN
ZNF620	4.38523	-1.76846	0.879414	-2.01095	0.0443305	DOWN
LIMD1	15.614	1.21589	0.554859	2.19135	0.0284262	UP
SACM1L	86.8401	-0.52363	0.255024	-2.05326	0.0400474	DOWN
CCR2	5.82564	-1.70437	0.815265	-2.09057	0.0365666	DOWN
NBEAL2	63.7075	1.37267	0.385169	3.5638	0.000365521	UP
SLC26A6	13.0607	1.27607	0.583294	2.18769	0.028692	UP
WDR6	50.3972	0.675874	0.341975	1.97638	0.0481116	UP
GNAI2	247.772	0.593181	0.214677	2.76314	0.00572488	UP
CACNA2D2	19.953	1.23761	0.515516	2.40071	0.0163632	UP
PRKCD	36.7037	0.713391	0.350686	2.03427	0.0419242	UP
NSUN3	33.795	-1.02461	0.372462	-2.75092	0.00594281	DOWN
CLDND1	182.272	-0.733635	0.24913	-2.94479	0.00323174	DOWN
LINC01215	12.7402	-1.08119	0.545628	-1.98155	0.0475301	DOWN
AC078785.1	7.05048	-1.66918	0.654345	-2.55092	0.010744	DOWN
NAA50	115.759	-0.578556	0.235513	-2.45657	0.0140269	DOWN
ZNF80	13.7446	-1.55808	0.761136	-2.04705	0.040653	DOWN
RABL3	25.6853	-0.768587	0.377525	-2.03586	0.0417647	DOWN
PARP9	96.7313	-0.740226	0.256721	-2.88339	0.00393424	DOWN
PLSCR1	46.3575	-0.765402	0.359082	-2.13155	0.0330436	DOWN
GPR171	69.611	-1.39567	0.372888	-3.74287	0.000181928	DOWN
SSR3	200.045	-0.388835	0.188446	-2.06338	0.0390766	DOWN
TNFSF10	61.37	-0.993322	0.287935	-3.44982	0.000560965	DOWN
MAP3K13	36.2384	-0.654519	0.315597	-2.07391	0.0380879	DOWN
NRROS	67.4601	0.894783	0.290644	3.07862	0.00207959	UP
IQCG	20.0816	1.23294	0.525801	2.34488	0.0190332	UP
GAK	65.9001	0.766115	0.324007	2.36451	0.0180542	UP
DGKQ	16.3234	1.20225	0.58649	2.04991	0.0403737	UP
AC016773.1	15.3768	1.25756	0.536351	2.34466	0.0190446	UP
MXD4	46.2832	0.987181	0.357296	2.76292	0.0057286	UP
ZFYVE28	44.3298	1.13535	0.411575	2.75855	0.00580579	UP
SH3BP2	92.1889	0.665493	0.243639	2.73147	0.00630519	UP
ADD1	127.828	0.543426	0.25954	2.0938	0.0362776	UP
MAN2B2	53.8458	0.950599	0.301918	3.14853	0.00164092	UP
TAPT1-AS1	3.29365	2.88822	1.32718	2.17621	0.0295397	UP
KLF3	218.93	-0.422093	0.205415	-2.05484	0.0398948	DOWN
TLR1	13.3473	-0.973092	0.49627	-1.96081	0.0499009	DOWN
SMIM14	67.9405	-0.527068	0.25083	-2.1013	0.0356146	DOWN
SULT1B1	5.45273	-1.65657	0.775471	-2.13621	0.032662	DOWN
PLAC8	372.703	-0.503658	0.25456	-1.97855	0.047867	DOWN
FAM13A	9.19537	-1.69167	0.663557	-2.54939	0.0107911	DOWN
SLC9B1	6.36272	-1.91666	0.691308	-2.77251	0.0055625	DOWN
LEF1	70.0238	-1.33005	0.479272	-2.77514	0.00551775	DOWN
RPL34	10344.2	-0.572895	0.241589	-2.37136	0.0177228	DOWN
OSTC	254.759	-0.488352	0.188967	-2.58432	0.00975702	DOWN
MCUB	235.329	-0.878262	0.212761	-4.12792	3.66052e-05	DOWN
CASP6	23.7427	-0.828595	0.387373	-2.13901	0.0324348	DOWN
ALPK1	1.97985	-3.34568	1.47879	-2.26244	0.02367	DOWN
TNIP3	31.3294	-1.28007	0.428663	-2.98619	0.00282481	DOWN
SCOC	80.8131	-0.711463	0.257924	-2.75842	0.00580823	DOWN
ARHGAP10	73.9038	1.10852	0.376739	2.94242	0.0032566	UP
FAM218A	2.75231	-3.13267	1.56678	-1.99943	0.0455615	DOWN
DDX60	62.049	-0.725285	0.335814	-2.15978	0.0307896	DOWN
DDX60L	65.3279	-0.654555	0.326378	-2.00552	0.044908	DOWN
PALLD	44.3549	0.904598	0.446561	2.0257	0.0427956	UP
C4orf47	8.52071	2.02901	0.884956	2.29278	0.0218606	UP
LPCAT1	175.518	0.900449	0.284594	3.16398	0.00155626	UP
IL7R	822.759	-2.47204	0.6258	-3.95022	7.80807e-05	DOWN
AC025171.3	16.4955	1.2464	0.532197	2.34199	0.0191813	UP
PARP8	321.982	-0.604976	0.266014	-2.27422	0.0229525	DOWN
MOCS2	64.6948	-0.6422	0.279508	-2.29761	0.0215841	DOWN
ANKRD55	5.23076	-2.58183	0.917313	-2.81456	0.00488438	DOWN
GPBP1	256.176	-0.582424	0.259687	-2.24279	0.0249101	DOWN
PIK3R1	276.162	-0.934704	0.348607	-2.68125	0.00733468	DOWN
AK6	75.8335	-0.588539	0.262528	-2.24181	0.0249734	DOWN
ARHGEF28	4.20895	2.06124	1.03548	1.99061	0.0465242	UP
AC116337.3	2.00465	-2.40919	1.21821	-1.97765	0.0479682	DOWN
SCAMP1	52.86	-0.738058	0.326571	-2.26002	0.0238198	DOWN
SERINC5	24.9427	-1.16334	0.3924	-2.96467	0.00303006	DOWN
RASGRF2	6.81124	-1.92332	0.731804	-2.62818	0.00858423	DOWN
SSBP2	29.5814	-0.915583	0.391063	-2.34127	0.0192182	DOWN
RIOK2	43.5307	-0.87991	0.389543	-2.25882	0.0238943	DOWN
LINC02062	7.01239	2.20688	1.01094	2.18299	0.0290365	UP
CAMK4	130.523	-1.48432	0.327163	-4.53696	5.7071e-06	DOWN
CCDC112	33.1608	0.955377	0.395952	2.41286	0.0158279	UP
COMMD10	74.9906	-0.782244	0.306842	-2.54934	0.0107928	DOWN
HINT1	1145.02	-0.656792	0.227832	-2.8828	0.00394162	DOWN
CDC42SE2	344.09	-0.427933	0.184256	-2.32249	0.0202067	DOWN
AFF4	121.176	0.510547	0.221759	2.30226	0.0213206	UP
SKP1	906.117	-0.454722	0.182882	-2.48643	0.0129032	DOWN
UBE2B	304.857	-0.428612	0.169938	-2.52217	0.0116633	DOWN
EGR1	8.22132	2.21713	0.984728	2.25152	0.0243527	UP
PAIP2	418.887	-0.38997	0.188921	-2.0642	0.0389991	DOWN
ARAP3	3.77071	2.4603	1.22458	2.0091	0.044526	UP
SH3RF2	2.78028	2.78117	1.41475	1.96584	0.0493174	UP
GALNT10	28.2635	1.47625	0.48969	3.01467	0.00257256	UP
LARP1	39.3318	0.753032	0.379629	1.9836	0.0473003	UP
CYFIP2	308.021	0.622915	0.203	3.06855	0.00215102	UP
ADAM19	5.50813	-1.73694	0.761589	-2.28068	0.0225672	DOWN
MAT2B	421.34	-0.394404	0.173442	-2.27398	0.0229671	DOWN
NPM1	1291.32	-0.413837	0.202289	-2.04577	0.0407793	DOWN
STK10	279.601	0.618028	0.276097	2.23844	0.0251922	UP
DUSP1	614.707	1.84442	0.84188	2.19083	0.0284639	UP
RNF44	115.446	0.946817	0.251986	3.75742	0.000171677	UP
GRK6	144.803	1.26081	0.342889	3.67701	0.000235988	UP
ZNF354A	28.3971	-0.829975	0.39603	-2.09574	0.0361055	DOWN
MAML1	31.5251	1.19458	0.421035	2.83725	0.00455039	UP
FAM50B	21.1643	-0.950618	0.414176	-2.29521	0.0217214	DOWN
NEDD9	69.4924	0.658927	0.328842	2.00378	0.0450939	UP
HIST1H2AB	7.89004	2.4124	1.03522	2.33031	0.0197896	UP
HIST1H1C	143.036	1.41031	0.336982	4.1851	2.85035e-05	UP
HIST1H2BC	28.2931	2.07845	0.545164	3.81253	0.000137554	UP
HIST1H1E	373.273	1.35277	0.285348	4.74079	2.12889e-06	UP
HIST1H2BD	6.28314	2.02	0.936929	2.15598	0.031085	UP
HIST1H2BF	27.1107	1.78805	0.635427	2.81394	0.00489385	UP
HIST1H2AG	39.3735	1.39048	0.574446	2.42056	0.0154967	UP
HIST1H2AH	13.573	1.9479	0.781116	2.49373	0.0126407	UP
HIST1H2AI	22.7302	1.78204	0.721879	2.46861	0.013564	UP
HIST1H2AJ	18.2304	3.35942	0.846966	3.96641	7.29627e-05	UP
HIST1H2AL	10.3514	1.6505	0.803499	2.05414	0.0399623	UP
HIST1H1B	16.533	2.24482	0.767976	2.92303	0.00346641	UP
HIST1H3J	3.26747	3.86962	1.61102	2.40198	0.0163068	UP
MDC1	30.7447	1.10264	0.472289	2.33468	0.0195603	UP
TNF	56.2407	2.20336	0.507631	4.34048	1.42174e-05	UP
LTB	460.556	-0.737695	0.36551	-2.01826	0.043564	DOWN
AIF1	22.9566	-1.64517	0.666454	-2.46854	0.0135666	DOWN
PRRC2A	92.3375	0.680389	0.312555	2.17686	0.0294907	UP
BAG6	102.312	0.701938	0.231656	3.03008	0.00244488	UP
HSPA1A	181.286	1.7592	0.317153	5.54685	2.90867e-08	UP
HSPA1B	83.4456	3.66148	0.816069	4.48673	7.23252e-06	UP
SKIV2L	47.9428	0.869119	0.358709	2.42291	0.0153968	UP
HLA-DQB1	168.551	0.636245	0.31792	2.00128	0.0453627	UP
BRD2	312.627	0.51698	0.244363	2.11562	0.0343771	UP
RPS18	9177.52	-0.464606	0.226148	-2.05443	0.0399339	DOWN
RGL2	43.8176	1.00036	0.350897	2.85086	0.00436017	UP
ZBTB22	10.4627	1.48991	0.673671	2.21163	0.0269922	UP
LEMD2	40.0253	1.0788	0.440584	2.44856	0.0143428	UP
FKBP5	114.58	-1.25288	0.253623	-4.93994	7.81455e-07	DOWN
FRS3	2.63235	2.66748	1.3317	2.00306	0.0451711	UP
PEX6	24.7686	2.14244	0.622906	3.43942	0.000582958	UP
SRF	10.5459	2.03338	0.724021	2.80846	0.00497798	UP
ZNF318	25.4305	1.04327	0.517394	2.01639	0.0437588	UP
AARS2	11.9138	1.63562	0.734767	2.22604	0.0260114	UP
MYO6	41.066	0.905508	0.409257	2.21257	0.0269276	UP
UBE2J1	104.549	-0.553519	0.226311	-2.44583	0.0144519	DOWN
CCNC	79.2563	-0.565004	0.244171	-2.31397	0.0206695	DOWN
PRDM1	166.006	-0.595095	0.235857	-2.52312	0.0116318	DOWN
SESN1	63.9652	-0.713088	0.363386	-1.96234	0.049723	DOWN
MICAL1	40.2763	0.723321	0.358604	2.01705	0.0436908	UP
ECHDC1	121.698	-0.502341	0.213987	-2.34753	0.0188984	DOWN
IFNGR1	113.113	-0.790274	0.289045	-2.73409	0.00625525	DOWN
IPCEF1	89.6571	-0.70713	0.266202	-2.65637	0.00789868	DOWN
DYNLT1	201.933	-0.766951	0.187114	-4.09885	4.15205e-05	DOWN
SYTL3	251.377	-0.621142	0.27347	-2.27134	0.0231266	DOWN
AL627422.2	7.0659	2.63691	0.940822	2.80278	0.00506648	UP
C6orf99	7.27494	1.78431	0.899055	1.98465	0.0471829	UP
IGF2R	104.303	0.73576	0.282033	2.60877	0.0090868	UP
EIF3B	34.5375	0.689085	0.349084	1.97398	0.0483836	UP
LFNG	24.1318	1.23245	0.551455	2.2349	0.0254242	UP
CARD11	63.5594	0.845482	0.349621	2.41829	0.0155938	UP
GLCCI1	49.1968	0.68251	0.342257	1.99415	0.046136	UP
TOMM7	1595.79	-0.427021	0.200224	-2.13272	0.0329479	DOWN
LSM5	166.012	-0.47639	0.220236	-2.16308	0.0305347	DOWN
NT5C3A	105.86	-0.468676	0.224764	-2.0852	0.0370514	DOWN
NME8	7.91804	1.91802	0.857517	2.23671	0.0253052	UP
MYO1G	401.643	0.799808	0.170939	4.67892	2.8839e-06	UP
ZNF273	14.1359	-0.982129	0.470769	-2.08622	0.0369583	DOWN
STX1A	8.0079	1.45895	0.723049	2.01777	0.043615	UP
RSBN1L	198.299	0.581552	0.202402	2.87325	0.00406275	UP
TECPR1	33.9618	0.915856	0.384245	2.38352	0.017148	UP
BRI3	31.1729	1.3537	0.566666	2.38889	0.0168996	UP
GIGYF1	28.5446	1.01275	0.426586	2.37407	0.0175931	UP
KMT2E-AS1	89.1243	0.74417	0.295174	2.52112	0.0116981	UP
SYPL1	70.8871	-0.582486	0.251637	-2.31479	0.0206244	DOWN
CBLL1	83.3794	-0.488538	0.226446	-2.15741	0.0309735	DOWN
BPGM	47.3586	-0.84322	0.338621	-2.49016	0.0127687	DOWN
TMEM140	56.8544	-0.827742	0.30803	-2.68722	0.00720505	DOWN
TBXAS1	10.4484	1.92782	0.857411	2.24843	0.024549	UP
MKRN1	129.668	-0.504008	0.229241	-2.19859	0.0279068	DOWN
TRBV2	193.457	-2.61817	0.956644	-2.73683	0.0062035	DOWN
TRBV4-1	125.958	-3.65546	1.2738	-2.86974	0.00410807	DOWN
TRBV6-2	47.327	-1.43113	0.461629	-3.10018	0.00193404	DOWN
TRBV9	873.017	2.78815	1.30633	2.13434	0.032815	UP
TRBV11-1	3.09081	-5.22003	1.36141	-3.83429	0.000125927	DOWN
TRBV5-4	321.384	4.41865	1.59074	2.77773	0.00547398	UP
TRBV5-6	105.644	-2.44622	0.839923	-2.91244	0.00358622	DOWN
TRBV7-7	5.48136	-3.11701	1.09569	-2.84478	0.00444417	DOWN
TRBV20-1	599.68	-3.8222	0.826167	-4.62642	3.72033e-06	DOWN
TRBV21-1	14.0818	-1.82728	0.849865	-2.15008	0.0315488	DOWN
TRBV29-1	56.9164	-2.78472	1.02298	-2.72216	0.00648564	DOWN
FAM131B	3.50963	3.08423	1.29679	2.37836	0.01739	UP
ZYX	437.09	0.814986	0.256449	3.17797	0.00148312	UP
ZNF282	9.47509	1.60798	0.797647	2.0159	0.0438103	UP
ZNF746	27.7884	1.05573	0.435491	2.42423	0.015341	UP
REPIN1	29.0799	1.45675	0.490546	2.96964	0.00298146	UP
GIMAP5	157.027	-0.77826	0.280462	-2.77492	0.00552146	DOWN
SLC4A2	17.4533	1.29507	0.487678	2.65559	0.0079169	UP
CHPF2	30.0924	0.819898	0.376888	2.17544	0.0295972	UP
LINC00685	5.11845	2.36793	0.975555	2.42727	0.015213	UP
MSL3	109.507	-0.560325	0.236939	-2.36485	0.0180372	DOWN
SYAP1	117.997	-0.521372	0.223827	-2.32936	0.0198401	DOWN
SAT1	340.36	0.551106	0.233859	2.35657	0.0184444	UP
MID1IP1	51.292	-0.766808	0.288307	-2.6597	0.00782106	DOWN
UBA1	109.925	0.585865	0.227544	2.57473	0.0100319	UP
RBM3	554.902	-0.522706	0.203544	-2.56802	0.0102281	DOWN
HDAC6	18.0042	1.30672	0.541453	2.41335	0.0158065	UP
OTUD5	40.5715	1.15167	0.394726	2.91764	0.00352694	UP
FAAH2	2.40378	-2.42106	1.1717	-2.06628	0.0388021	DOWN
ZXDA	10.1855	1.85923	0.89056	2.08771	0.036824	UP
FOXO4	8.26891	1.60905	0.773558	2.08007	0.0375193	UP
RPS4X	8634.22	-0.307105	0.149892	-2.04885	0.0404767	DOWN
UPRT	26.0484	-0.689335	0.347312	-1.98477	0.0471696	DOWN
P2RY10	61.6206	-0.740604	0.300573	-2.46397	0.0137407	DOWN
BEX4	34.7815	-0.996977	0.413394	-2.41169	0.0158788	DOWN
BEX2	24.464	-1.35862	0.413874	-3.28268	0.00102825	DOWN
BEX3	13.7745	-1.51264	0.649938	-2.32736	0.0199462	DOWN
TCEAL4	16.6941	-0.976435	0.479637	-2.03578	0.0417725	DOWN
RPL39	10765.3	-0.719992	0.252765	-2.84846	0.00439307	DOWN
SH2D1A	278.895	-0.591558	0.230839	-2.56264	0.0103878	DOWN
SASH3	430.848	0.528429	0.20732	2.54885	0.0108079	UP
BCORL1	6.7101	2.38968	0.900146	2.65477	0.00793627	UP
ELF4	31.0466	0.883694	0.360263	2.45292	0.0141703	UP
VMA21	80.1795	-0.517032	0.237236	-2.1794	0.0293022	DOWN
ARHGAP4	204.467	0.538779	0.248172	2.17099	0.0299318	UP
FLNA	885.323	0.865549	0.211058	4.10099	4.11379e-05	UP
PLXNA3	9.97762	1.56792	0.79539	1.97127	0.0486935	UP
MYOM2	135.329	6.94933	2.47818	2.80421	0.00504404	UP
DEFA3	13.53	3.53828	1.46597	2.4136	0.0157956	UP
DOK2	418.924	0.502772	0.195177	2.57598	0.00999571	UP
FAM160B2	31.0213	0.748437	0.372737	2.00795	0.0446487	UP
SARAF	1392.87	-0.458061	0.184025	-2.48912	0.0128059	DOWN
LEPROTL1	272.185	-0.99245	0.23238	-4.2708	1.94771e-05	DOWN
AC087623.3	19.6146	1.53086	0.553275	2.7669	0.00565918	UP
TACC1	131.284	0.533659	0.214841	2.48398	0.0129924	UP
PCMTD1	116.9	-0.730927	0.255826	-2.85713	0.00427495	DOWN
LYPLA1	125.136	-0.516712	0.200826	-2.57294	0.010084	DOWN
SDCBP	112.721	-0.831604	0.215933	-3.85122	0.000117532	DOWN
TRAM1	294.261	-0.435602	0.193748	-2.24829	0.0245576	DOWN
MSC	73.9241	0.873205	0.330148	2.64489	0.00817178	UP
ZFAND1	73.6575	-0.570722	0.284868	-2.00346	0.0451277	DOWN
KLF10	86.7329	-1.0263	0.232537	-4.4135	1.01714e-05	DOWN
EIF3E	561.005	-0.678346	0.262805	-2.58117	0.00984657	DOWN
TATDN1	60.9964	-0.835358	0.287039	-2.91026	0.0036113	DOWN
SQLE	39.9994	0.736879	0.349103	2.11078	0.0347912	UP
LINC00861	760.038	-0.747185	0.232054	-3.21987	0.00128248	DOWN
MYC	39.7326	-1.26603	0.475137	-2.66455	0.00770904	DOWN
AC040970.1	4.42963	2.14499	1.06861	2.00727	0.0447212	UP
PTP4A3	11.1443	-1.54198	0.650757	-2.36951	0.0178116	DOWN
ZNF623	23.2673	0.982324	0.478129	2.05452	0.0399257	UP
PLEC	96.2552	1.36303	0.356601	3.82229	0.000132216	UP
WASHC1	61.2246	0.716358	0.311472	2.29991	0.0214533	UP
RPS6	6667.59	-0.490736	0.228177	-2.15068	0.0315013	DOWN
HACD4	151.467	-0.569898	0.22476	-2.53559	0.0112258	DOWN
VCP	349.27	0.533876	0.225981	2.36248	0.0181533	UP
CBWD5	60.8917	-0.991449	0.378157	-2.62179	0.00874694	DOWN
ISCA1	104.425	-0.572745	0.240985	-2.37668	0.0174692	DOWN
SEMA4D	146.911	1.0167	0.275339	3.69256	0.00022201	UP
NINJ1	62.1548	-0.719231	0.3551	-2.02543	0.0428232	DOWN
STX17	69.7209	-0.548086	0.275433	-1.98991	0.0466011	DOWN
RGS3	93.1076	0.554921	0.267984	2.07072	0.0383846	UP
AKNA	320.808	0.515468	0.248219	2.07667	0.0378321	UP
ATP6V1G1	543.88	-0.562924	0.180246	-3.12309	0.00178965	DOWN
TNFSF8	31.0385	-1.30352	0.379872	-3.43148	0.000600301	DOWN
ARPC5L	392.253	0.456433	0.195852	2.3305	0.0197797	UP
RPL12	5647.06	-0.598028	0.227905	-2.62402	0.00868995	DOWN
TTC16	93.2505	0.689261	0.270271	2.55026	0.0107643	UP
SH2D3C	86.2529	0.997617	0.25507	3.91115	9.1858e-05	UP
CIZ1	42.0956	0.836293	0.378556	2.20917	0.027163	UP
CERCAM	14.8362	1.44157	0.664449	2.16957	0.0300392	UP
ODF2	63.9147	0.65489	0.279579	2.34241	0.0191594	UP
SH3GLB2	12.9971	1.32066	0.580207	2.27619	0.0228346	UP
RAPGEF1	53.3019	0.815911	0.320362	2.54684	0.0108704	UP
RALGDS	115.933	0.705041	0.269622	2.61492	0.00892481	UP
RXRA	10.5401	1.53796	0.649522	2.36783	0.0178928	UP
TMEM250	40.7805	1.4624	0.492813	2.96745	0.00300282	UP
SEC16A	40.9153	0.765823	0.354693	2.15912	0.030841	UP
NOTCH1	22.3097	1.39546	0.510722	2.73232	0.00628899	UP
RABL6	87.3902	0.943139	0.460005	2.05028	0.0403371	UP
AJM1	29.0307	1.55049	0.47901	3.23685	0.00120856	UP
TUBB4B	199.93	0.535392	0.227398	2.35443	0.018551	UP
NSMF	19.4216	1.40371	0.474602	2.95764	0.00309999	UP
AC136475.5	2.95717	-2.40194	1.12573	-2.13367	0.0328701	DOWN
SIGIRR	406.279	0.47438	0.179386	2.64447	0.008182	UP
AP2A2	35.4554	0.810673	0.342579	2.36638	0.0179629	UP
C11orf21	112.668	0.764079	0.302136	2.52893	0.0114412	UP
TSPAN32	171.197	0.717044	0.281659	2.54578	0.0109033	UP
TRIM3	9.86565	1.2741	0.622961	2.04523	0.0408319	UP
RPL27A	1977.18	-0.725528	0.369285	-1.96468	0.0494508	DOWN
AKIP1	45.2103	-0.663969	0.321809	-2.06324	0.03909	DOWN
PDE3B	92.5583	-1.21448	0.303401	-4.00289	6.25728e-05	DOWN
RPS13	6202.57	-0.519352	0.231083	-2.24746	0.0246104	DOWN
RCN1	31.9657	-0.906091	0.430941	-2.10259	0.035502	DOWN
CD82	44.0972	-0.777762	0.372136	-2.08999	0.0366186	DOWN
DGKZ	202.171	0.901895	0.270551	3.33355	0.000857452	UP
SLC39A13	30.901	0.834253	0.404927	2.06025	0.0393743	UP
MS4A1	13.1094	-1.13331	0.541942	-2.0912	0.0365104	DOWN
FADS2	10.8042	1.44312	0.686614	2.10179	0.0355713	UP
FADS3	16.0344	1.20431	0.53387	2.25581	0.0240826	UP
AHNAK	935.561	0.799953	0.33575	2.38259	0.0171915	UP
MTA2	73.3022	0.521504	0.265685	1.96286	0.0496619	UP
EML3	60.5023	1.04571	0.342377	3.05427	0.00225611	UP
GANAB	65.3791	0.696463	0.278635	2.49955	0.0124351	UP
NAA40	27.6212	0.985588	0.447796	2.20098	0.0277377	UP
FERMT3	270.169	0.3947	0.187803	2.10167	0.035582	UP
CCDC88B	46.852	0.846011	0.313112	2.70195	0.00689345	UP
SIPA1	118.297	0.647019	0.319876	2.02272	0.0431024	UP
MUS81	69.3007	0.619849	0.275278	2.25172	0.0243399	UP
PACS1	69.3856	0.855716	0.324145	2.63992	0.00829255	UP
KDM2A	84.3469	0.817575	0.322238	2.53718	0.011175	UP
GRK2	94.6631	0.87059	0.296644	2.9348	0.00333762	UP
TCIRG1	148.036	0.446027	0.221275	2.01571	0.0438299	UP
GDPD5	22.2254	1.56653	0.569599	2.75023	0.00595541	UP
MAML2	49.3122	-0.893822	0.33918	-2.63525	0.00840765	DOWN
TMEM123	184.435	-0.955133	0.25947	-3.68109	0.000232241	DOWN
CADM1	12.4581	-1.27834	0.631545	-2.02414	0.0429558	DOWN
PCSK7	179.052	0.548786	0.256744	2.13748	0.032559	UP
CEP164	35.7288	0.831273	0.403661	2.05933	0.0394624	UP
BCL9L	81.6909	0.946361	0.376699	2.51225	0.0119964	UP
SORL1	169.957	0.715652	0.258087	2.77292	0.00555565	UP
CCDC15	5.05868	2.00685	0.978518	2.05091	0.0402757	UP
ETS1	383.441	-0.537608	0.25257	-2.12855	0.0332913	DOWN
GLB1L2	10.2814	2.08071	0.79629	2.61301	0.0089748	UP
B3GAT1	21.604	1.81976	0.592731	3.07013	0.00213962	UP
GTPBP4	64.9899	-0.568636	0.272754	-2.0848	0.0370876	DOWN
KLF6	1037.69	0.754603	0.299935	2.51589	0.0118732	UP
SFMBT2	30.7394	1.2005	0.4883	2.45853	0.0139505	UP
MPP7	20.1119	-1.03079	0.434661	-2.37147	0.0177175	DOWN
CREM	63.1317	-1.07435	0.391126	-2.74682	0.00601764	DOWN
ANK3	14.7502	-1.60379	0.551865	-2.90613	0.00365933	DOWN
ARID5B	150.235	-0.691453	0.262397	-2.63513	0.0084104	DOWN
RTKN2	7.02268	-1.99967	0.73875	-2.70682	0.00679302	DOWN
SRGN	1773.34	-0.525511	0.198865	-2.64256	0.00822828	DOWN
SPOCK2	397.38	-0.448223	0.183552	-2.44194	0.0146087	DOWN
ASCC1	37.4997	-0.676462	0.309671	-2.18445	0.0289289	DOWN
DDIT4	261.117	-0.889195	0.349078	-2.54727	0.010857	DOWN
ZSWIM8	23.213	1.03081	0.460703	2.23746	0.0252561	UP
RPS24	7087.92	-0.505733	0.236686	-2.13672	0.0326208	DOWN
BLOC1S2	126.74	-0.573156	0.237082	-2.41754	0.0156258	DOWN
PPRC1	19.6427	1.06554	0.513704	2.07423	0.0380579	UP
CALHM2	133.604	0.672104	0.218888	3.07053	0.00213679	UP
PDCD4	314.884	-0.476063	0.207874	-2.29015	0.0220127	DOWN
FAM53B	67.6227	0.732927	0.352672	2.07821	0.0376897	UP
BNIP3	73.8255	-0.598316	0.258512	-2.31446	0.0206423	DOWN
ADAM8	203.13	0.590922	0.203642	2.90177	0.00371063	UP
CD27	196.08	-1.23555	0.436496	-2.83061	0.00464598	DOWN
PTPN6	396.789	0.512267	0.235239	2.17764	0.0294327	UP
PHC1	14.3447	1.29236	0.629564	2.05279	0.0400925	UP
A2M	2.98481	3.67105	1.70278	2.15592	0.0310902	UP
CLEC2B	587.552	-0.428547	0.194701	-2.20105	0.0277324	DOWN
AC091814.1	2.61805	3.49362	1.46091	2.39141	0.0167839	UP
KLRK1	115.989	-0.691103	0.299077	-2.31078	0.0208448	DOWN
KLRC1	23.1063	-2.24442	0.531924	-4.21944	2.44911e-05	DOWN
ERP27	4.93385	2.30604	0.989352	2.33086	0.0197605	UP
EPS8	17.76	1.24461	0.576528	2.15881	0.030865	UP
ETFRF1	50.0232	-0.753539	0.304755	-2.4726	0.0134132	DOWN
AC087239.1	53.1807	1.97787	0.443936	4.4553	8.37761e-06	UP
FGFR1OP2	212.753	-0.446265	0.208868	-2.13659	0.0326317	DOWN
ERGIC2	125.258	-0.444801	0.199834	-2.22585	0.0260243	DOWN
DDX11	8.81984	2.22432	0.944302	2.35552	0.0184968	UP
AC008035.1	2.71865	-2.53116	1.15943	-2.18311	0.0290276	DOWN
HDAC7	52.4515	0.933791	0.450647	2.07211	0.038255	UP
DDX23	68.4879	0.52585	0.252267	2.0845	0.037115	UP
ARF3	114.52	0.429249	0.218704	1.9627	0.0496816	UP
KMT2D	36.1659	1.27848	0.482615	2.64906	0.00807151	UP
TUBA1A	366.966	0.656488	0.222655	2.94845	0.00319374	UP
TUBA1C	84.5029	0.645719	0.30177	2.13977	0.0323732	UP
FMNL3	17.3584	1.15422	0.545965	2.11409	0.0345073	UP
GALNT6	32.2842	0.842848	0.363645	2.31778	0.0204613	UP
ITGB7	374.726	0.459663	0.184095	2.49688	0.0125291	UP
ITGA5	53.6962	0.888238	0.314717	2.82233	0.00476755	UP
TESPA1	58.993	-1.04097	0.35224	-2.95529	0.00312378	DOWN
DGKA	84.3729	-0.66223	0.245666	-2.69565	0.00702513	DOWN
ESYT1	129.779	0.906638	0.27896	3.25006	0.00115379	UP
ANKRD52	29.6495	0.918698	0.426647	2.1533	0.0312953	UP
STAT6	96.6804	0.568866	0.266078	2.13796	0.0325197	UP
MBD6	30.8806	0.886265	0.397149	2.23157	0.0256435	UP
FAM19A2	5.47993	-1.56767	0.721952	-2.17143	0.0298985	DOWN
IFNG-AS1	14.8703	-1.74193	0.611022	-2.85085	0.00436031	DOWN
IFNG	138.422	1.62943	0.389539	4.18298	2.87718e-05	UP
LYZ	4.92901	3.50139	1.52414	2.29728	0.0216025	UP
ATP2B1-AS1	50.0755	1.5653	0.41604	3.76238	0.000168303	UP
BTG1	2064.81	-0.571071	0.275099	-2.07587	0.0379059	DOWN
C12orf42	10.8503	-1.04893	0.524721	-1.99902	0.0456063	DOWN
CMKLR1	42.3148	0.862653	0.390939	2.20662	0.0273407	UP
BRAP	44.1023	0.603673	0.303152	1.99132	0.0464459	UP
OAS1	60.0792	-0.783337	0.359759	-2.17739	0.0294513	DOWN
RPLP0	3945.82	-0.534929	0.250475	-2.13566	0.0327074	DOWN
PXN	239.271	0.356472	0.172541	2.06601	0.0388273	UP
CDK2AP1	3.94331	3.23594	1.36035	2.37876	0.017371	UP
CCDC92	31.0167	1.09951	0.405863	2.70906	0.00674749	UP
NCOR2	47.3966	1.45884	0.360587	4.04574	5.2159e-05	UP
POLE	8.03213	1.82551	0.796929	2.29068	0.021982	UP
RPL21	5462.87	-0.496194	0.245483	-2.0213	0.0432491	DOWN
GTF3A	437.056	-0.418094	0.194445	-2.1502	0.0315396	DOWN
LINC00384	6.61827	2.32617	1.005	2.31459	0.0206351	UP
ELF1	302.798	-0.534224	0.240688	-2.21957	0.0264478	DOWN
EPSTI1	93.7864	-1.11051	0.477147	-2.32739	0.0199446	DOWN
ALG11	42.5599	-0.60451	0.303313	-1.99303	0.0462584	DOWN
MZT1	94.7044	-0.47377	0.222418	-2.13009	0.0331639	DOWN
LINC00402	15.2393	-1.32685	0.621073	-2.13639	0.0326479	DOWN
TBC1D4	11.889	-1.32646	0.511051	-2.59556	0.00944365	DOWN
RAP2A	48.8445	1.01752	0.368295	2.76278	0.0057311	UP
STK24	32.3425	0.847734	0.366055	2.31587	0.0205655	UP
GPR183	72.6469	-1.33807	0.435839	-3.0701	0.00213986	DOWN
RAB20	2.39676	-3.02568	1.12223	-2.69614	0.00701484	DOWN
TRAV12-1	278.881	3.49112	1.43901	2.42607	0.0152635	UP
TRAV24	25.847	-4.12428	1.14916	-3.58896	0.000332	DOWN
TRAV25	16.7683	-2.05747	0.668754	-3.07657	0.00209397	DOWN
TRAV26-1	21.8011	-2.0195	0.43117	-4.68376	2.81654e-06	DOWN
TRAV36DV7	4.63399	-2.31566	0.90371	-2.5624	0.0103953	DOWN
TRDV2	55.0981	-2.84343	1.25981	-2.25704	0.0240059	DOWN
TRDC	18.3274	-1.92385	0.644513	-2.98497	0.0028361	DOWN
AP1G2	101.66	0.565936	0.277337	2.04061	0.04129	UP
CTSG	2.75461	3.72284	1.70937	2.17791	0.0294128	UP
KIAA0391	40.0695	-0.880509	0.319204	-2.75845	0.00580758	DOWN
AL359220.1	21.6291	-0.876611	0.415017	-2.11223	0.0346667	DOWN
ZFP36L1	572.411	0.429467	0.194966	2.20278	0.0276104	UP
FOS	337.744	3.0874	1.28176	2.40871	0.0160089	UP
GPR65	269.827	-1.11669	0.21489	-5.19657	2.02996e-07	DOWN
GPR68	45.3279	0.808387	0.334847	2.4142	0.0157699	UP
CCDC88C	241.98	0.553462	0.203131	2.72465	0.00643688	UP
TC2N	310.597	-0.73267	0.224152	-3.26863	0.00108071	DOWN
RIN3	88.89	0.658254	0.326846	2.01396	0.044014	UP
IFI27	4.22781	-2.70595	1.00858	-2.68293	0.00729808	DOWN
CCDC85C	17.4558	1.08432	0.516774	2.09824	0.0358838	UP
SLC25A29	15.2028	4.52688	1.19078	3.80159	0.000143769	UP
DYNC1H1	191.754	0.684907	0.299645	2.28573	0.0222702	UP
HSP90AA1	1461.47	0.365173	0.160072	2.2813	0.0225308	UP
PPP1R13B	7.54145	2.34593	0.865698	2.70987	0.00673097	UP
AKT1	28.7019	1.14281	0.468919	2.43712	0.0148048	UP
BTBD6	18.0764	1.6189	0.649887	2.49105	0.0127367	UP
PACS2	8.71223	1.59697	0.69555	2.29599	0.0216767	UP
MTA1	26.3554	1.85337	0.542502	3.41634	0.000634695	UP
AC124312.1	10.4409	-1.07698	0.518763	-2.07606	0.0378883	DOWN
ZNF770	75.015	-0.802368	0.406493	-1.97388	0.0483952	DOWN
MAPKBP1	14.1724	1.32717	0.590824	2.24631	0.024684	UP
JMJD7-PLA2G4B	6.49897	1.72612	0.849938	2.03087	0.0422678	UP
STARD9	13.8611	1.42555	0.63478	2.24574	0.0247209	UP
COPS2	111.244	-0.493842	0.231541	-2.13285	0.0329369	DOWN
GABPB1	37.2255	-0.967945	0.308704	-3.13551	0.00171556	DOWN
HERC1	98.9313	0.78225	0.375158	2.08512	0.0370585	UP
FAM96A	158.63	-0.702759	0.247045	-2.84466	0.00444593	DOWN
RPLP1	12016.5	-0.531163	0.24588	-2.16026	0.0307528	DOWN
TLE3	22.7714	0.97662	0.476431	2.04987	0.0403774	UP
ARID3B	25.529	1.10045	0.443388	2.4819	0.0130682	UP
TBC1D2B	23.516	1.1014	0.469404	2.34639	0.0189564	UP
BCL2A1	68.8311	-0.624897	0.296508	-2.10752	0.0350727	DOWN
ABHD17C	5.29126	1.99798	0.964526	2.07146	0.0383154	UP
ZNF592	28.7062	1.1028	0.439733	2.50788	0.0121457	UP
ISG20	489.09	-1.16376	0.25507	-4.56251	5.05453e-06	DOWN
HAPLN3	6.90693	-2.25153	0.843909	-2.66798	0.00763078	DOWN
AC124068.2	3.47013	-2.87434	1.31831	-2.18032	0.0292338	DOWN
UNC45A	71.7114	0.540441	0.254865	2.1205	0.0339637	UP
MCTP2	84.8963	0.916442	0.396069	2.31384	0.0206764	UP
LINS1	68.9426	-0.518048	0.264017	-1.96218	0.049742	DOWN
MAPK8IP3	46.7421	0.993829	0.388294	2.55947	0.0104831	UP
SRRM2	287.747	0.513408	0.225207	2.27972	0.0226243	UP
FLYWCH1	23.1793	1.14875	0.439487	2.61385	0.00895284	UP
CLUAP1	12.3108	-1.3092	0.566185	-2.31231	0.0207605	DOWN
NLRC3	141.239	0.596442	0.301568	1.9778	0.0479508	UP
TFAP4	18.74	-0.88042	0.426679	-2.06343	0.0390722	DOWN
CORO7	18.8829	1.02695	0.452673	2.26863	0.0232908	UP
PMM2	46.8987	-0.608992	0.306907	-1.98429	0.0472239	DOWN
C16orf72	41.2204	0.809075	0.349496	2.31498	0.0206142	UP
ATF7IP2	49.9995	-0.724677	0.345817	-2.09555	0.0361221	DOWN
SOCS1	58.9395	-1.90356	0.448378	-4.24543	2.18175e-05	DOWN
RSL1D1	251.614	-0.430932	0.203978	-2.11264	0.0346318	DOWN
ABCC1	25.1202	1.43092	0.470731	3.03979	0.00236745	UP
RPS15A	12633.2	-0.443587	0.220184	-2.01462	0.043945	DOWN
COQ7	46.5001	0.826525	0.38702	2.13561	0.0327109	UP
PRKCB	201.537	0.61021	0.226827	2.6902	0.00714097	UP
GTF3C1	88.381	0.534178	0.266187	2.00678	0.0447735	UP
SBK1	41.8851	0.718316	0.363913	1.97387	0.0483964	UP
ATXN2L	102.547	0.627166	0.302895	2.07057	0.0383986	UP
NPIPB11	2.96272	2.69455	1.35681	1.98594	0.0470396	UP
SPN	475.752	0.517544	0.170364	3.03787	0.00238259	UP
TBC1D10B	16.0931	1.76253	0.562276	3.13463	0.00172069	UP
ITGAL	356.539	0.658246	0.248867	2.64497	0.00816974	UP
ITGAM	102.106	0.700425	0.296074	2.36571	0.0179955	UP
DNAJA2	172.999	-0.479918	0.192032	-2.49916	0.0124488	DOWN
AMFR	17.2616	1.03188	0.518326	1.9908	0.046503	UP
MT2A	779.841	-0.783138	0.350589	-2.23378	0.0254977	DOWN
MT1E	96.1266	-1.03957	0.457899	-2.2703	0.0231896	DOWN
MT1F	114.216	-0.670689	0.253648	-2.64417	0.0081892	DOWN
MT1X	168.214	-0.649308	0.286685	-2.26488	0.0235201	DOWN
HERPUD1	210.166	-0.53385	0.215797	-2.47385	0.0133665	DOWN
ADGRG5	67.2509	0.563978	0.259624	2.17229	0.0298338	UP
ADGRG1	501.211	0.566289	0.231545	2.4457	0.0144572	UP
ZNF319	13.7636	1.17196	0.573511	2.04348	0.0410054	UP
PDP2	6.33904	2.00193	0.863256	2.31905	0.0203923	UP
TRADD	137.819	-0.416592	0.211665	-1.96817	0.049049	DOWN
FHOD1	32.89	0.915564	0.365755	2.50322	0.0123071	UP
RIPOR1	12.6563	1.21138	0.605532	2.00052	0.045444	UP
CARMIL2	9.54481	1.64563	0.765402	2.15002	0.0315533	UP
NFATC3	191.06	0.654295	0.217998	3.00138	0.00268759	UP
PDPR	32.4268	1.50823	0.495152	3.04601	0.00231904	UP
FUK	9.2827	1.57567	0.683769	2.30439	0.0212007	UP
PHLPP2	8.6609	1.36788	0.671825	2.03606	0.0417442	UP
GABARAPL2	370.454	-0.438433	0.206997	-2.11806	0.0341696	DOWN
MON1B	56.2281	0.730089	0.362317	2.01505	0.043899	UP
MAF	71.3811	-0.769934	0.345323	-2.22961	0.0257735	DOWN
ZNF276	120.245	0.583866	0.230026	2.53826	0.0111404	UP
RAP1GAP2	86.2128	0.874742	0.33976	2.57459	0.0100359	UP
ATP2A3	117.799	0.904942	0.288335	3.1385	0.00169813	UP
CAMTA2	27.9005	1.3131	0.434989	3.01869	0.00253871	UP
ALOX12-AS1	48.696	0.770776	0.323007	2.38625	0.0170213	UP
ACAP1	414.095	0.403306	0.191208	2.10925	0.0349232	UP
ZBTB4	40.5725	0.84262	0.37695	2.23536	0.0253934	UP
POLR2A	93.7324	0.704037	0.331543	2.12351	0.0337107	UP
CNTROB	10.5592	1.38064	0.62923	2.19417	0.0282233	UP
CTC1	41.9227	0.863093	0.404047	2.13612	0.0326696	UP
HS3ST3B1	20.7154	1.03169	0.465924	2.21429	0.0268086	UP
MPRIP	36.6918	0.809736	0.380771	2.12657	0.0334557	UP
PLD6	4.86594	3.41176	1.27682	2.67209	0.00753813	UP
LLGL1	20.3469	1.02413	0.463336	2.21034	0.0270814	UP
FLII	76.4525	0.974717	0.307793	3.1668	0.00154129	UP
AC007952.4	18.023	1.92277	0.835184	2.30221	0.0213232	UP
MAPK7	28.8762	0.827372	0.392362	2.10869	0.0349709	UP
LGALS9	25.8516	-1.53547	0.415031	-3.69965	0.000215894	DOWN
GIT1	17.6703	1.22681	0.578218	2.12172	0.0338615	UP
EVI2B	255.6	-0.553296	0.22087	-2.50507	0.0122425	DOWN
CCL4	1381.29	-0.535371	0.250673	-2.13574	0.0327006	DOWN
AATF	133.188	0.569995	0.239039	2.38453	0.0171011	UP
MLLT6	124.44	1.00114	0.297838	3.36134	0.00077565	UP
CISD3	187.235	0.523713	0.224776	2.32993	0.01981	UP
LASP1	165.931	0.641467	0.248753	2.57873	0.00991645	UP
CASC3	63.5311	1.05968	0.302836	3.49917	0.000466701	UP
CCR7	62.3493	-1.28141	0.505313	-2.53587	0.0112167	DOWN
ACLY	66.676	0.757208	0.306711	2.4688	0.0135566	UP
RETREG3	66.199	0.609306	0.278396	2.18863	0.0286238	UP
IFI35	134.851	-0.522094	0.218862	-2.3855	0.017056	DOWN
ATXN7L3	13.9178	1.16637	0.557315	2.09283	0.0363641	UP
FMNL1	330.87	1.06423	0.359458	2.96064	0.00307003	UP
MAP3K14	26.0626	0.747609	0.375809	1.98933	0.0466645	UP
ARHGAP27	61.1623	0.589509	0.291758	2.02054	0.0433273	UP
NSF	80.9529	-0.832539	0.351084	-2.37133	0.017724	DOWN
TBKBP1	23.0396	1.23959	0.445784	2.7807	0.0054242	UP
AC103702.2	31.6283	0.995276	0.411345	2.41957	0.015539	UP
LINC02086	6.54071	3.91924	1.22752	3.19281	0.00140893	UP
TSPOAP1	26.7273	1.52504	0.59863	2.54755	0.0108481	UP
TSPOAP1-AS1	40.8503	0.774048	0.348057	2.22391	0.0261542	UP
AC091271.1	20.4105	1.27957	0.565953	2.26092	0.0237645	UP
SMARCD2	18.7532	1.38376	0.495423	2.7931	0.00522057	UP
ERN1	102.076	-0.9803	0.374054	-2.62074	0.00877392	DOWN
SLC9A3R1	1083.24	0.422245	0.188324	2.24212	0.0249536	UP
NUP85	27.8955	0.913961	0.394007	2.31965	0.0203596	UP
LLGL2	46.5639	1.09445	0.328491	3.33177	0.000862957	UP
MYO15B	9.88642	2.05729	1.01657	2.02377	0.0429938	UP
TMC8	216.733	0.668887	0.263687	2.53667	0.0111912	UP
SLC26A11	16.1762	1.12667	0.55341	2.03587	0.0417633	UP
RNF213	641.993	0.563747	0.274351	2.05484	0.0398948	UP
NPTX1	1.88154	3.24236	1.60784	2.01659	0.0437383	UP
ALYREF	10.8091	2.3799	0.770616	3.08831	0.002013	UP
MAFG	3.86025	3.15347	1.27882	2.46591	0.0136664	UP
RFNG	10.257	1.75465	0.785337	2.23426	0.0254658	UP
DUS1L	20.5682	1.16372	0.492049	2.36504	0.0180281	UP
CD7	748.762	-0.683358	0.276957	-2.46738	0.0136107	DOWN
ENOSF1	48.5393	-0.697406	0.308389	-2.26145	0.0237316	DOWN
METTL4	38.1901	-0.794367	0.31201	-2.54597	0.0108975	DOWN
TGIF1	64.7626	-0.766121	0.306447	-2.50001	0.0124189	DOWN
PSMG2	209.233	-0.449771	0.218002	-2.06315	0.0390986	DOWN
TTC39C	117.767	-0.734361	0.269489	-2.72501	0.00642992	DOWN
RNF138	76.6828	-0.585753	0.249847	-2.34445	0.0190554	DOWN
SLC14A1	33.8514	1.43649	0.401286	3.57973	0.000343953	UP
RPL17	4509.72	-0.553806	0.259502	-2.13411	0.0328336	DOWN
BCL2	75.5316	-0.585348	0.286742	-2.04138	0.0412135	DOWN
CYB5A	65.3854	-0.614934	0.293378	-2.09605	0.036078	DOWN
GPCPD1	87.4201	-0.745928	0.327995	-2.2742	0.0229537	DOWN
BCL2L1	114.607	0.57867	0.24685	2.34421	0.0190672	UP
NOL4L	16.2661	1.15338	0.536592	2.14945	0.0315986	UP
CEP250	52.302	0.694806	0.326593	2.12744	0.0333838	UP
CPNE1	172.746	-0.497796	0.243228	-2.04663	0.0406948	DOWN
TGIF2	29.6258	-0.705476	0.334416	-2.10958	0.0348949	DOWN
ZNF335	41.3846	1.05383	0.375212	2.80862	0.00497538	UP
PREX1	96.573	0.558174	0.272521	2.04819	0.0405417	UP
NFATC2	258.941	0.437329	0.185305	2.36005	0.0182726	UP
RBM38	54.0516	2.03219	0.886791	2.29162	0.0219276	UP
GMEB2	18.4263	1.47789	0.501253	2.9484	0.00319424	UP
LKAAEAR1	2.04828	-3.04303	1.49447	-2.03619	0.0417311	DOWN
CDC34	20.6614	1.33797	0.598754	2.23459	0.0254441	UP
POLRMT	35.1042	0.83145	0.383429	2.16846	0.0301239	UP
AZU1	5.82112	4.77245	2.1842	2.18499	0.0288896	UP
PRTN3	7.75673	5.18551	2.40148	2.15929	0.0308275	UP
TMEM259	115.21	0.895996	0.420885	2.12884	0.0332678	UP
ARHGAP45	267.627	0.641467	0.230331	2.78498	0.00535312	UP
MIDN	99.48	0.77967	0.254513	3.06338	0.00218851	UP
CSNK1G2	46.2786	0.972925	0.325398	2.98995	0.00279021	UP
MOB3A	129.589	0.427004	0.21498	1.98625	0.0470056	UP
LMNB2	28.3046	1.2372	0.395447	3.12861	0.00175635	UP
AC005944.1	9.21255	1.87364	0.874041	2.14365	0.0320607	UP
FZR1	24.786	0.940027	0.473507	1.98524	0.0471173	UP
MATK	421.425	0.550112	0.256544	2.14432	0.0320074	UP
ZBTB7A	138.849	0.78159	0.3783	2.06606	0.0388228	UP
KHSRP	31.1337	0.81976	0.40699	2.0142	0.0439885	UP
TNFSF14	92.5104	1.03864	0.309908	3.35143	0.000803949	UP
VAV1	65.2245	0.800845	0.270986	2.9553	0.00312363	UP
RPS28	9288.05	-0.564703	0.252662	-2.23501	0.0254167	DOWN
MYO1F	373.328	0.506532	0.162397	3.11911	0.00181401	UP
TYK2	53.6906	1.02944	0.365271	2.81829	0.00482799	UP
PDE4A	20.7063	1.39032	0.608276	2.28568	0.0222733	UP
KRI1	80.4825	0.754153	0.32805	2.2989	0.0215108	UP
ILF3-DT	105.368	0.890993	0.284789	3.12861	0.00175637	UP
LDLR	32.3283	1.41995	0.526799	2.69544	0.00702961	UP
TNPO2	10.7336	1.45594	0.661589	2.20067	0.0277591	UP
JUNB	1142.86	0.867615	0.374791	2.31493	0.0206167	UP
ADGRE5	422.943	0.38235	0.194354	1.96729	0.04915	UP
PKN1	128.363	0.799341	0.229806	3.47834	0.000504535	UP
RASAL3	317.981	0.978433	0.224678	4.35483	1.33173e-05	UP
TPM4	243.013	0.757938	0.218668	3.46616	0.000527941	UP
AC020911.2	8.30471	1.58914	0.742885	2.13914	0.032424	UP
CHERP	38.7196	1.03526	0.346445	2.98824	0.0028059	UP
SLC35E1	13.057	1.05906	0.540101	1.96086	0.0498954	UP
MYO9B	84.2838	1.36987	0.306348	4.47163	7.76271e-06	UP
JAK3	106.851	0.715857	0.296211	2.41671	0.0156615	UP
MAST3	34.1294	1.23763	0.412969	2.99689	0.00272746	UP
JUND	78.4128	1.27119	0.30669	4.14487	3.4001e-05	UP
SLC25A42	23.0914	1.09483	0.449029	2.43822	0.0147599	UP
GATAD2A	63.6582	0.979563	0.290812	3.36837	0.000756147	UP
LINC00663	6.51075	-1.42719	0.715486	-1.99472	0.0460739	DOWN
VSTM2B	2.63678	3.71583	1.66375	2.23341	0.025522	UP
HAUS5	17.8543	0.944177	0.449134	2.10222	0.0355343	UP
KMT2B	26.7433	0.875201	0.442725	1.97685	0.0480586	UP
ZFP14	49.9647	-0.644092	0.310004	-2.07769	0.0377379	DOWN
ZNF529-AS1	8.87021	1.37994	0.690926	1.99723	0.0458004	UP
ACTN4	267.653	0.445658	0.184363	2.41728	0.0156369	UP
SAMD4B	15.9717	1.4747	0.54593	2.70126	0.0069077	UP
BLVRB	49.5924	0.772762	0.357301	2.16277	0.0305585	UP
NUMBL	10.4333	1.89973	0.758101	2.5059	0.0122139	UP
TGFB1	345.441	0.792223	0.251765	3.14668	0.00165135	UP
CEACAM21	45.1855	0.867292	0.407972	2.12586	0.0335147	UP
ARHGEF1	462.915	0.498748	0.212377	2.34841	0.0188536	UP
CIC	18.1313	2.13069	0.572415	3.72229	0.000197425	UP
IRGQ	5.20858	2.31664	1.06432	2.17665	0.0295068	UP
TRAPPC6A	129.992	-0.526005	0.231697	-2.27023	0.0231936	DOWN
FOSB	71.0009	3.60628	0.984534	3.66293	0.000249343	UP
GIPR	3.67371	3.03347	1.30418	2.32597	0.0200201	UP
DMWD	14.7499	1.35075	0.548289	2.46358	0.0137558	UP
PRKD2	83.5312	0.819922	0.282103	2.90646	0.00365544	UP
PPP1R15A	227.093	2.29864	0.729467	3.15112	0.00162646	UP
AP2A1	58.4112	0.708023	0.310828	2.27786	0.0227348	UP
PPP6R1	87.8108	0.60259	0.293794	2.05106	0.0402612	UP
RPL28	11728.2	-0.532758	0.241372	-2.20721	0.0272996	DOWN
AC005261.1	13.358	1.29171	0.627671	2.05794	0.0395963	UP
RPS5	3620.92	-0.448965	0.214657	-2.09155	0.0364788	DOWN
ZNF324	24.0028	1.11967	0.49156	2.27778	0.0227396	UP
TRIM28	45.8653	1.11495	0.428636	2.60117	0.00929072	UP
USP18	15.9929	-1.03794	0.471858	-2.19968	0.0278293	DOWN
DGCR8	27.0956	1.33155	0.448749	2.96726	0.00300471	UP
RANBP1	162.123	-0.448704	0.224058	-2.00263	0.0452172	DOWN
PI4KA	35.8845	1.15824	0.425956	2.71916	0.00654486	UP
CRKL	46.64	0.715041	0.312964	2.28474	0.0223281	UP
MIAT	76.3713	1.31871	0.471309	2.79797	0.00514247	UP
SF3A1	190.007	0.43765	0.212732	2.05728	0.0396592	UP
MTFP1	65.38	-0.820291	0.31594	-2.59636	0.00942187	DOWN
PIK3IP1	170.329	-0.653017	0.262491	-2.48777	0.0128548	DOWN
PATZ1	15.682	1.16653	0.585683	1.99175	0.0463982	UP
MYH9	616.46	0.633759	0.212533	2.98193	0.00286435	UP
CYTH4	180.532	0.855318	0.19611	4.36141	1.29226e-05	UP
SH3BP1	179.395	0.738271	0.332045	2.22341	0.0261884	UP
PDXP	10.109	2.73804	1.19671	2.28797	0.0221395	UP
PLA2G6	19.5146	1.21406	0.472733	2.56817	0.0102237	UP
TOMM22	211.95	-0.559607	0.23994	-2.33228	0.0196861	DOWN
SUN2	572.613	0.906827	0.356876	2.54101	0.0110531	UP
CBX6	47.8396	0.717627	0.337994	2.12319	0.0337377	UP
APOBEC3G	513.596	0.576069	0.239818	2.40211	0.016301	UP
CBX7	39.8571	1.17339	0.399828	2.93472	0.00333844	UP
AL021453.1	20.8796	1.2236	0.554453	2.20685	0.0273244	UP
BIK	5.17157	-1.48502	0.748816	-1.98315	0.0473503	DOWN
TTC38	277.904	0.606482	0.270272	2.24397	0.0248344	UP
TUBGCP6	23.9332	1.01867	0.482502	2.11123	0.0347527	UP
HDAC10	62.6161	1.01759	0.322182	3.15843	0.00158624	UP
SBF1	46.634	1.20637	0.350658	3.44031	0.000581054	UP
FP236383.2	11.8886	1.98777	0.825795	2.4071	0.0160797	UP
FP236383.3	10.3014	1.75688	0.818559	2.1463	0.0318487	UP
SAMSN1	135.394	-0.773723	0.318129	-2.43211	0.0150113	DOWN
NRIP1	11.2513	-1.57376	0.729405	-2.1576	0.030959	DOWN
MIR155HG	51.3397	0.962784	0.474286	2.02997	0.0423598	UP
IFNGR2	7.26449	-1.51153	0.704876	-2.14439	0.0320017	DOWN
LSS	25.2706	1.1843	0.42669	2.77556	0.00551066	UP
MCM3AP	66.2585	0.677762	0.291319	2.32653	0.0199904	UP
S100B	9.74106	-3.06151	0.964748	-3.17338	0.00150674	DOWN
