# Supplementary material for: Single-cell sequencing reveals the expansion and diversity of T cell subsets in the bone marrow microenvironment of chronic myeloid leukemia
Source: Genes Dis. 2025 Apr 4;12(5):101626. doi: 10.1016/j.gendis.2025.101626 (PMC12221761; doi:10.1016/j.gendis.2025.101626)
Supplement: Multimedia component 11 [file mmc11.xlsx]

## Sheet: sheet1
Table S6. Differential expression genes specifically present in CD8 TE cells between CML and healthy controls.
CD8_TE_UP	CD8_TE_Down
AC091814.1	TRBV11-1
TRAV12-1	TRAV24
PLD6	TRBV4-1
TAPT1-AS1	FAM218A
TRBV9	TRBV7-7
PDXP	LKAAEAR1
NPIPB11	AC124068.2
FRS3	TRDV2
LINC01918	TRBV29-1
LINC00685	COLQ
ERP27	AC116337.3
DDX11	AC136475.5
EGR1	TRAV36DV7
LINC02062	FTCDNL1
PEX6	TRAV25
MYO15B	TRAV26-1
NUF2	TRDC
CCDC15	RASGRF2
PDP2	SLC9B1
TBXAS1	TRBV21-1
AC007952.4	SLC45A1
AC005944.1	ZNF620
ZXDA	ADAM19
DUSP1	CCR2
POLE	FAM13A
CARMIL2	AIF1
AARS2	FAM19A2
ZNF282	ZNF80
PACS2	PTP4A3
FUK	PASK
PLXNA3	BEX3
SRM	TNFRSF9
REPIN1	TRBV6-2
PDE4A	AIM2
PHLPP2	BEX2
MAPKBP1	CMPK2
PHC1	LEF1
AC005261.1	CCR7
AC016773.1	TNIP3
IQCG	CADM1
LFNG	MYC
EIF2AK3	POMC
ATXN7L3	IL18R1
PI4KA	MS4A1
NOL4L	EPSTI1
SLC26A11	PDCD1
ZNF592	LINC01215
ZNF318	C12orf42
HS3ST3B1	MT1E
SEMA4D	ZNF273
MAPK8IP3	ERN1
NAA40	TCEAL4
AMPD2	TLR1
TLE3	SSX2IP
BCL9L	RCN1
HAUS5	TFAP4
ST7L	ZNF354A
CLK2	TMEM140
HDAC7	OAS1
TECPR1	MT2A
NUP85	CD82
ILF3-DT	MAF
JUNB	RABL3
CEACAM21	MID1IP1
STK24	PLSCR1
ZBTB4	GPCPD1
SLC39A13	IFI6
KHSRP	SCAMP1
AP2A2	LTB
HERC1	GBP4
ZBTB7A	RPL27A
ALOX12-AS1	DDX60
KRI1	NINJ1
LARP1	SESN1
SQLE	TGIF2
RNASEL	ARID5B
MICAL1	CD7
WASHC1	VPS45
JAK3	AKIP1
AL139246.5	DDX60L
POLR2A	PIK3IP1
DYNC1H1	SYTL3
TMC8	CYB5A
SSBP3	IFI16
NEDD9	PMM2
RIN3	PARP8
BRAP	ALG11
KPNA6	PRDM1
STAT6	SH2D1A
REL	NAA50
SAT1	BTG1
ADD1	VAMP5
GTF3C1	HACD4
PTPN6	GTPBP4
THUMPD3-AS1	RPS28
HSP90AA1	TOMM22
	STAT4
	UBE2J1
	ITGA4
	ETS1
	CCL4
	HERPUD1
	GBP5
	RPLP1
	SMIM14
	SRGN
	IFI35
	SYAP1
	RPS24
	MKRN1
	PLAC8
	ODF2L
	CPNE1
	COPS2
	CBLL1
	RPL11
	PDCD4
	DDOST
	MZT1
	RPS18
	ARID4B
	CALM2
	PSMG2
	RANBP1
	SPOCK2
	RPS15A
	GABARAPL2
	CLEC2B
	CDC42SE2
	KLF3
	GTF3A
	TRADD
	MAT2B
	PAIP2
	SSR3
	CTSS
