# Supplementary material for: Single-cell sequencing reveals the expansion and diversity of T cell subsets in the bone marrow microenvironment of chronic myeloid leukemia
Source: Genes Dis. 2025 Apr 4;12(5):101626. doi: 10.1016/j.gendis.2025.101626 (PMC12221761; doi:10.1016/j.gendis.2025.101626)
Supplement: Multimedia component 12 [file mmc12.xlsx]

## Sheet: sheet1
Table S7. Differential expressed genes between neutrophil clusters.
Gene	p_val	avg_log2FC	pct.1	pct.2	p_val_adj	cluster
S100A12	0	1.85577	0.999	0.763	0	0
TFF3	0	1.82548	0.405	0.088	0	0
CLC	0	1.79244	0.486	0.134	0	0
CRISP3	0	1.73953	0.772	0.177	0	0
MMP9	0	1.58369	0.992	0.522	0	0
PGLYRP1	0	1.54708	0.935	0.398	0	0
LGALS1	0	1.35904	0.499	0.158	0	0
SYNE1	0	1.32372	0.786	0.304	0	0
CYBB	0	1.32288	0.85	0.318	0	0
S100A8	0	1.28543	1	0.999	0	0
CD24	0	1.24263	0.462	0.131	0	0
HP	0	1.22535	0.436	0.111	0	0
PADI4	0	1.14097	0.89	0.438	0	0
RPL27	0	1.13281	0.737	0.292	0	0
ANXA3	0	1.12496	0.707	0.264	0	0
EMB	0	1.09141	0.826	0.374	0	0
CKAP4	0	1.07787	0.831	0.362	0	0
FCN1	0	1.04588	0.856	0.457	0	0
S100A9	0	0.923263	1	1	0	0
S100P	0	0.92268	0.915	0.5	0	0
SIGLEC10	0	1.84619	0.349	0.06	0	1
AIF1	0	1.75537	0.813	0.367	0	1
ADGRE2	0	1.75501	0.419	0.095	0	1
TSC22D3	0	1.59401	0.722	0.288	0	1
TXNIP	0	1.38241	0.938	0.615	0	1
SOD2	0	1.25011	0.851	0.542	0	1
NEAT1	0	1.22326	0.997	0.853	0	1
FTH1	0	1.18399	0.999	0.934	0	1
PTPRC	0	1.05811	0.944	0.828	0	1
B2M	0	0.902697	1	0.99	0	1
IFITM2	0	0.822866	0.992	0.934	0	1
NEAT1	0	1.09998	0.992	0.857	0	4
FTH1	0	1.00038	0.992	0.936	0	4
LTF	0	4.37222	0.947	0.142	0	7
LCN2	0	3.94572	0.84	0.121	0	7
MMP8	0	3.19092	0.739	0.049	0	7
RETN	0	2.74632	0.739	0.144	0	7
CAMP	0	2.74466	0.868	0.355	0	7
CRISP3	0	2.5165	0.943	0.211	0	7
HP	0	2.37428	0.765	0.112	0	7
CD24	0	2.03338	0.753	0.134	0	7
PGLYRP1	0	1.92806	0.973	0.438	0	7
SERPINB10	0	1.91062	0.441	0.026	0	7
S100A12	0	1.84748	0.997	0.782	0	7
CYBB	0	1.76176	0.93	0.355	0	7
LTA4H	0	1.75999	0.569	0.103	0	7
CEACAM8	0	1.66322	0.362	0.04	0	7
SVIP	0	1.6326	0.539	0.09	0	7
BPI	0	1.59078	0.624	0.132	0	7
ANXA3	0	1.45843	0.821	0.29	0	7
ADSS	0	1.42502	0.485	0.089	0	7
S100A8	0	1.36202	1	0.999	0	7
STOM	0	1.27552	0.431	0.064	0	7
CCDC85B	0	1.25433	0.318	0.038	0	7
ISG15	0	3.56249	0.49	0.04	0	8
IFIT1	0	3.13086	0.426	0.012	0	8
MX1	0	2.93504	0.425	0.016	0	8
IFIT3	0	2.79134	0.53	0.078	0	8
IFIT2	0	2.72154	0.597	0.13	0	8
IFI6	0	2.55808	0.37	0.028	0	8
HERC5	0	2.50056	0.274	0.005	0	8
XAF1	0	2.35102	0.339	0.022	0	8
PARP14	0	2.2849	0.429	0.059	0	8
ZDHHC19	0	3.73619	0.88	0.023	0	10
CYP1B1	0	3.3789	0.769	0.023	0	10
SMPDL3A	0	1.23825	0.385	0.004	0	10
LIMS1	4.03e-305	1.05976	0.498	0.152	7.51e-301	0
IFITM3	8.05e-304	1.5745	0.437	0.123	1.5e-299	1
ITM2B	4.61e-302	0.864611	0.96	0.879	8.59e-298	1
ARG1	6.35e-301	1.12792	0.524	0.174	1.18e-296	0
ANXA1	2.98e-297	1.38845	0.718	0.226	5.56e-293	7
PI3	8.47e-293	2.54774	0.294	0.059	1.58e-288	1
CXCR2	1.63e-292	1.2133	0.804	0.509	3.03e-288	1
ADGRE1	2.9e-292	1.60684	0.538	0.02	5.41e-288	10
SUSD3	5.17e-283	1.11418	0.329	0.049	9.64e-279	7
VIM	1.4e-281	0.725297	0.983	0.73	2.61e-277	0
S100A9	1.15e-277	0.743172	1	1	2.14e-273	7
ANXA1	2.88e-277	1.01359	0.575	0.208	5.36e-273	0
IFITM3	3.62e-277	2.31399	0.526	0.139	6.74e-273	8
GAPDH	1.52e-275	0.849518	0.924	0.581	2.83e-271	0
MMP9	7.7e-274	1.31762	0.945	0.563	1.44e-269	7
IFITM2	6.84e-273	0.812867	0.986	0.936	1.28e-268	4
B2M	1.23e-262	0.660595	0.997	0.991	2.28e-258	4
NAMPT	1.07e-261	0.991349	0.957	0.746	1.99e-257	4
PKM	2.74e-260	1.00749	0.483	0.162	5.1e-256	0
SEC14L1	5.36e-260	1.36778	0.611	0.29	9.99e-256	1
S100A8	7.83e-260	0.62566	1	0.999	1.46e-255	2
FAM129A	1.68e-258	1.29654	0.664	0.33	3.12e-254	1
RPL27	3.57e-256	1.19527	0.833	0.32	6.65e-252	7
CCR1	1.23e-252	1.47981	0.276	0.057	2.3e-248	1
TXNIP	1.52e-252	1.07972	0.89	0.628	2.84e-248	4
S100A9	2.17e-249	0.567373	1	1	4.05e-245	2
MMP9	1.96e-247	0.812557	0.966	0.538	3.66e-243	2
CEACAM1	1.51e-246	1.18795	0.383	0.075	2.81e-242	7
TNFAIP2	3.23e-245	1.45937	0.559	0.255	6.03e-241	1
HMGB2	6.42e-245	0.963582	0.863	0.535	1.2e-240	2
S100A6	5.71e-244	0.612185	1	0.927	1.06e-239	2
FTL	6.51e-244	0.77282	0.987	0.983	1.21e-239	5
HCST	4.88e-240	0.977512	0.556	0.216	9.09e-236	0
HMGB2	5.58e-238	0.774631	0.891	0.521	1.04e-233	0
RPL22	1.36e-237	1.12738	0.401	0.084	2.53e-233	7
TSPO	8.94e-236	1.07129	0.958	0.594	1.67e-231	7
ARG1	5.48e-233	1.12635	0.628	0.194	1.02e-228	7
SYNE1	1.69e-232	1.187	0.823	0.339	3.16e-228	7
CD177	1.51e-231	3.62781	0.923	0.09	2.82e-227	10
BPI	4.97e-230	1.05203	0.401	0.128	9.27e-226	0
CEBPE	3.68e-229	1.04281	0.256	0.036	6.86e-225	7
GCLM	5.64e-229	1.02087	0.333	0.092	1.05e-224	0
S100A12	1.59e-228	0.529221	0.999	0.769	2.96e-224	2
STAT1	1.61e-228	1.81555	0.346	0.069	3e-224	8
CPNE3	1.03e-227	1.22326	0.504	0.136	1.91e-223	7
RPL39	1.47e-227	1.02122	0.976	0.667	2.75e-223	7
ORM1	8.24e-226	0.937966	0.433	0.143	1.54e-221	0
TSPO	8.57e-226	0.766054	0.907	0.571	1.6e-221	0
C3AR1	2.03e-222	1.01896	0.323	0.059	3.78e-218	7
ORM1	8.33e-222	1.23905	0.542	0.158	1.55e-217	7
RNF213	5.43e-220	1.96592	0.577	0.215	1.01e-215	8
SOD2	6.48e-219	1.10993	0.805	0.555	1.21e-214	4
SERPINA1	1.73e-217	1.05872	0.779	0.537	3.23e-213	1
CAPG	3.1e-216	0.890692	0.535	0.213	5.78e-212	0
LGALS3	2.03e-214	0.910529	0.327	0.092	3.79e-210	0
C9orf16	6.41e-212	0.949062	0.522	0.209	1.2e-207	0
RPL39	3.28e-211	0.716337	0.938	0.647	6.11e-207	0
HIPK2	1.41e-210	0.895832	0.328	0.094	2.63e-206	0
PADI4	1.07e-209	1.05505	0.918	0.472	2e-205	7
TDRD9	2.16e-209	1.03266	0.325	0.01	4.04e-205	10
P2RY13	1.9e-205	1.3661	0.544	0.271	3.54e-201	1
RPS12	1.69e-204	1.08779	0.684	0.246	3.15e-200	7
ANKRD22	1.05e-202	0.834724	0.321	0.092	1.95e-198	0
H3F3B	1.35e-202	0.773899	0.932	0.838	2.52e-198	1
MME	2.28e-202	1.13696	0.664	0.338	4.25e-198	3
VSTM1	1.59e-201	1.00574	0.377	0.086	2.97e-197	7
S100A6	4.38e-201	0.49818	0.999	0.926	8.16e-197	0
CTSH	6.45e-200	0.910558	0.255	0.062	1.2e-195	0
FCN1	9.7e-200	1.13045	0.891	0.486	1.81e-195	7
FCGR2A	2.29e-199	1.09766	0.669	0.387	4.28e-195	1
LYZ	3.91e-199	1.03622	0.992	0.79	7.3e-195	7
RFLNB	5.39e-199	0.699234	0.878	0.51	1e-194	0
RPS28	9.92e-199	1.04655	0.829	0.369	1.85e-194	7
RPS8	1.37e-198	1.08924	0.591	0.193	2.56e-194	7
SLPI	1.65e-198	2.15391	0.269	0.07	3.07e-194	1
TAGLN2	2.37e-196	1.01733	0.75	0.499	4.41e-192	1
VIM	1.4e-195	0.672808	0.977	0.737	2.61e-191	2
ZNF770	2.61e-195	0.849431	0.447	0.167	4.86e-191	0
LGALS3	1.74e-192	0.979753	0.413	0.105	3.25e-188	7
HLA-A	1.43e-191	0.780276	0.893	0.771	2.67e-187	1
PHACTR2	2.46e-191	0.858485	0.335	0.104	4.59e-187	0
CSF3R	1.5e-189	0.741902	0.92	0.818	2.8e-185	1
ITGAM	1.53e-189	0.789452	0.688	0.34	2.85e-185	0
FYB1	5.67e-189	0.980141	0.774	0.569	1.06e-184	1
TFF3	2.09e-188	1.89981	0.404	0.114	3.89e-184	7
NAMPT	8.93e-188	0.805803	0.945	0.743	1.66e-183	1
TSPAN2	9.67e-188	1.03533	0.458	0.129	1.8e-183	7
B2M	1.42e-187	0.766866	0.998	0.991	2.65e-183	8
RPS14	2.77e-187	1.01017	0.857	0.419	5.16e-183	7
EMB	8.02e-185	0.882695	0.748	0.397	1.5e-180	2
GYG1	1.61e-184	0.795379	0.437	0.163	3e-180	0
ANKRD34B	4.42e-183	1.53614	0.453	0.023	8.24e-179	10
SAMHD1	8.22e-181	1.63256	0.261	0.048	1.53e-176	8
SLC25A37	8.5e-180	1.27636	0.691	0.45	1.58e-175	4
PLAC8	1.05e-178	3.29467	0.949	0.124	1.95e-174	10
NCF1	2.54e-178	0.67878	0.941	0.823	4.74e-174	3
EMB	1.25e-177	0.928185	0.864	0.407	2.33e-173	7
CPPED1	1.75e-177	1.14268	0.645	0.405	3.27e-173	1
CLEC2B	8.9e-176	1.29981	0.378	0.142	1.66e-171	1
PLSCR1	9.5e-176	0.849391	0.452	0.127	1.77e-171	7
IFI16	8.53e-175	1.78946	0.513	0.192	1.59e-170	8
LAIR1	2.57e-174	1.24374	0.41	0.02	4.8e-170	10
PLAC8	9.37e-174	0.75811	0.411	0.108	1.75e-169	7
CAMP	1.02e-173	0.339674	0.688	0.341	1.91e-169	0
TSC22D3	2.62e-172	1.21671	0.597	0.313	4.89e-168	4
RPL35A	2.46e-171	0.9674	0.752	0.325	4.58e-167	7
ITM2B	3.03e-171	0.684794	0.942	0.883	5.64e-167	4
RFLNB	8.93e-171	0.757984	0.852	0.524	1.66e-166	2
CLINT1	1.7e-170	0.832761	0.36	0.088	3.17e-166	7
TPT1	1.79e-169	0.712769	0.995	0.872	3.33e-165	7
HCST	7.04e-169	1.02885	0.627	0.238	1.31e-164	7
RPL5	5.78e-168	0.878124	0.368	0.093	1.08e-163	7
UBR4	1.2e-167	0.744043	0.418	0.16	2.24e-163	0
RETN	4.4e-167	0.677578	0.402	0.15	8.21e-163	0
GPR84	7.43e-167	0.865963	0.274	0.056	1.39e-162	7
LIMS1	1.26e-166	0.901856	0.537	0.176	2.34e-162	7
FCGR3B	1.85e-164	0.707673	0.961	0.876	3.45e-160	5
RGL4	1.49e-162	0.793024	0.516	0.231	2.77e-158	0
ACTG1	5.58e-162	0.584321	0.949	0.706	1.04e-157	0
NDUFA4	4.53e-161	0.79794	0.371	0.137	8.45e-157	0
SMAP2	6.66e-161	1.00116	0.655	0.423	1.24e-156	1
CLEC7A	1.64e-160	1.22533	0.43	0.19	3.06e-156	1
TXN	2.95e-160	0.890555	0.818	0.602	5.5e-156	3
MYL6	5.2e-160	0.464109	0.991	0.891	9.69e-156	0
RPS15A	2.16e-159	0.703128	0.75	0.422	4.03e-155	0
RNASET2	1.55e-158	1.07744	0.643	0.434	2.88e-154	1
PADI4	2e-158	0.728035	0.806	0.462	3.72e-154	2
H3F3B	6.82e-158	0.764415	0.908	0.843	1.27e-153	4
CA4	2.44e-157	0.753407	0.348	0.124	4.56e-153	0
PLBD1	5.79e-157	0.748681	0.649	0.343	1.08e-152	0
PYGL	1.13e-156	0.642423	0.829	0.502	2.11e-152	0
SLC15A4	1.38e-156	1.25904	0.278	0.088	2.58e-152	1
RPL21	5.27e-156	0.954607	0.83	0.406	9.83e-152	7
SYNE1	1.07e-155	0.821968	0.655	0.335	1.99e-151	2
PCMT1	1.2e-155	0.718887	0.414	0.164	2.23e-151	0
CTSD	1.81e-155	0.670757	0.778	0.426	3.38e-151	0
TXN	1.27e-154	0.712957	0.867	0.593	2.36e-150	2
GCLM	7.03e-154	0.844079	0.385	0.107	1.31e-149	7
ZDHHC20	8.94e-154	1.35384	0.538	0.038	1.67e-149	10
CKAP4	3.21e-152	0.876291	0.832	0.399	5.99e-148	7
FCGR3B	7.09e-152	0.676205	0.949	0.876	1.32e-147	4
RPLP2	1.11e-151	0.864942	0.681	0.278	2.07e-147	7
ZNF770	2.24e-151	0.888506	0.527	0.183	4.17e-147	7
FCN1	2.32e-150	0.760318	0.782	0.478	4.32e-146	2
ALOX5AP	3.99e-150	0.589459	0.972	0.745	7.44e-146	2
CXCR2	7.63e-150	1.00232	0.725	0.526	1.42e-145	4
CTSC	9.82e-150	1.21246	0.298	0.103	1.83e-145	1
CLC	1.68e-149	1.29451	0.471	0.163	3.13e-145	7
CKAP4	2.2e-149	0.816429	0.714	0.39	4.1e-145	2
IL1B	2.27e-149	1.60416	0.267	0.085	4.24e-145	1
CYSTM1	2.67e-149	0.635425	0.647	0.327	4.99e-145	0
PKM	6.56e-149	0.941599	0.522	0.185	1.22e-144	7
HMGN1	4.26e-148	0.805128	0.348	0.092	7.94e-144	7
MX2	2.32e-145	1.59521	0.501	0.202	4.32e-141	8
RPL37A	2.89e-145	0.912556	0.589	0.226	5.38e-141	7
B2M	5.97e-145	0.472484	0.995	0.991	1.11e-140	5
AIF1	1.61e-144	1.07146	0.642	0.398	3.01e-140	4
HLA-C	3.32e-144	0.592175	0.942	0.901	6.19e-140	1
GAPDH	1.5e-143	0.68455	0.88	0.596	2.8e-139	2
SLC25A37	2.37e-143	0.946784	0.677	0.447	4.42e-139	1
SAT1	3.53e-143	0.815489	0.864	0.719	6.58e-139	1
ETS1	4.33e-142	0.666947	0.265	0.084	8.08e-138	0
RPL35A	4.86e-141	0.652858	0.615	0.311	9.06e-137	0
COX7C	5e-141	0.851278	0.427	0.135	9.32e-137	7
IFITM2	9.31e-141	0.745646	0.988	0.938	1.73e-136	8
FCGR3B	1.12e-140	0.839134	0.984	0.877	2.08e-136	8
CD177	1.5e-140	0.909139	0.31	0.079	2.8e-136	7
HLA-B	3.04e-140	0.581575	0.962	0.951	5.67e-136	1
SPINT2	1.14e-138	0.777622	0.319	0.083	2.12e-134	7
S100P	1.66e-138	0.775883	0.928	0.533	3.1e-134	7
CAPG	1.91e-138	0.822476	0.603	0.234	3.55e-134	7
PYGL	5.32e-138	0.732819	0.795	0.516	9.91e-134	2
COX7C	1.29e-137	0.66707	0.336	0.125	2.41e-133	0
AGFG1	1.45e-137	0.624678	0.457	0.199	2.7e-133	0
TMEM160	7.73e-137	0.771302	0.323	0.085	1.44e-132	7
RPS13	1.74e-136	0.8197	0.596	0.233	3.25e-132	7
ZFP36L1	5.47e-136	0.892832	0.732	0.442	1.02e-131	5
RPS14	6.39e-136	0.656572	0.717	0.405	1.19e-131	0
ZFP36L1	8.66e-136	0.93168	0.683	0.439	1.61e-131	1
NDUFB9	1.19e-135	0.778847	0.32	0.085	2.21e-131	7
RIPOR2	1.65e-135	0.71597	0.832	0.724	3.08e-131	1
ADGRE5	5.95e-135	1.04726	0.489	0.256	1.11e-130	1
CSF2RB	6.26e-135	1.08347	0.517	0.294	1.17e-130	1
AC245128.3	7.39e-135	0.671555	0.438	0.19	1.38e-130	0
AZIN1	1.59e-134	0.640079	0.397	0.163	2.97e-130	0
ZFP36L1	2.85e-134	1.03742	0.678	0.445	5.3e-130	4
CDK5RAP2	3.01e-134	1.17898	0.368	0.021	5.61e-130	10
CSF3R	3.34e-134	0.671656	0.911	0.822	6.23e-130	5
UPP1	8.62e-134	1.5651	0.692	0.071	1.61e-129	10
RPS23	2.73e-133	0.864716	0.615	0.252	5.09e-129	7
LGALS1	3.62e-133	0.971087	0.415	0.178	6.76e-129	2
ALOX5AP	4.67e-133	0.454384	0.977	0.738	8.7e-129	0
CYTH4	2.04e-132	1.12418	0.382	0.171	3.8e-128	1
VSTM1	3.66e-132	0.714364	0.252	0.082	6.82e-128	0
TMEM154	1.34e-131	0.809892	0.747	0.592	2.5e-127	1
DYNLL1	1.92e-131	0.706778	0.282	0.069	3.58e-127	7
H3F3A	2.04e-131	0.368348	0.991	0.99	3.81e-127	1
RPL7	4.15e-131	0.845488	0.569	0.218	7.74e-127	7
CDA	4.69e-131	0.655878	0.834	0.571	8.75e-127	2
DDAH2	7.03e-131	1.17896	0.462	0.033	1.31e-126	10
ALPL	4.69e-129	1.98891	0.829	0.105	8.75e-125	10
LYN	5.68e-129	0.842636	0.697	0.516	1.06e-124	1
STOM	1.51e-128	2.0445	0.726	0.086	2.82e-124	10
SVIP	3.5e-128	0.718703	0.276	0.096	6.53e-124	0
COX4I1	9.19e-128	0.592675	0.616	0.322	1.71e-123	0
ITM2B	1.53e-127	0.577125	0.941	0.883	2.85e-123	5
RPLP2	5.5e-127	0.610026	0.543	0.266	1.03e-122	0
RBP7	2.2e-126	0.830072	0.55	0.29	4.09e-122	2
PDXK	2.34e-126	0.634867	0.381	0.159	4.36e-122	0
IFITM2	4.68e-126	0.518239	0.981	0.937	8.72e-122	5
CTSH	1.85e-125	0.759898	0.287	0.075	3.45e-121	7
FKBP5	2.04e-125	1.33729	0.675	0.069	3.81e-121	10
S100P	3.19e-125	0.665965	0.832	0.523	5.94e-121	2
MME	6.55e-125	1.1088	0.589	0.351	1.22e-120	5
PGLYRP1	8.08e-125	0.458356	0.793	0.432	1.51e-120	2
PTPRC	3.87e-124	0.716302	0.872	0.839	7.22e-120	4
ALOX5AP	1.81e-123	0.63402	0.92	0.754	3.37e-119	3
CSF3R	6.48e-123	0.679058	0.889	0.824	1.21e-118	4
TXNIP	9.35e-123	0.973839	0.881	0.642	1.74e-118	8
MS4A6A	1.56e-121	1.37142	0.641	0.065	2.9e-117	10
RPL26	5.08e-120	0.804817	0.64	0.283	9.47e-116	7
NAMPT	5.75e-119	0.60675	0.947	0.75	1.07e-114	5
CMTM2	8.64e-119	0.8431	0.807	0.659	1.61e-114	5
NEAT1	3.16e-118	0.76337	0.979	0.864	5.88e-114	8
KIAA1551	3.74e-117	0.981035	0.696	0.509	6.97e-113	5
FAM129A	7.02e-117	1.15642	0.559	0.35	1.31e-112	4
RNF149	9.19e-117	0.750294	0.742	0.61	1.71e-112	1
SNX3	1.21e-116	0.606103	0.495	0.242	2.26e-112	0
MTDH	2.14e-116	0.724953	0.379	0.123	3.98e-112	7
SMIM25	2.93e-116	1.00542	0.451	0.239	5.47e-112	1
MYL6	4.07e-116	0.545039	0.996	0.899	7.58e-112	7
SMCHD1	2.39e-115	0.788376	0.813	0.701	4.45e-111	5
MCEMP1	3.02e-115	2.23675	0.889	0.147	5.64e-111	10
PECAM1	7.02e-115	1.02687	0.464	0.262	1.31e-110	1
PARP9	7.93e-115	1.35287	0.277	0.077	1.48e-110	8
ACTG1	3.91e-114	0.62245	0.967	0.724	7.28e-110	7
LITAF	4.31e-114	0.677269	0.855	0.808	8.03e-110	4
RPL36	1.33e-113	0.722834	0.411	0.14	2.48e-109	7
RGS2	5.44e-113	0.771898	0.848	0.747	1.01e-108	4
RPL12	6.5e-113	0.72678	0.522	0.205	1.21e-108	7
NAMPT	5.98e-112	0.625585	0.974	0.751	1.12e-107	6
AP1S2	1.06e-111	0.558301	0.418	0.191	1.97e-107	0
FTH1	1.82e-111	0.66999	0.988	0.939	3.39e-107	8
NAIP	7.56e-111	1.78856	0.863	0.129	1.41e-106	10
GLUL	1.14e-110	1.04962	0.493	0.285	2.13e-106	1
HLA-B	1.57e-110	0.495245	0.962	0.951	2.94e-106	5
MCEMP1	2.18e-110	0.568149	0.313	0.125	4.06e-106	0
H3F3A	2.65e-110	0.390641	0.985	0.991	4.94e-106	4
CST7	4.7e-110	2.48924	0.923	0.183	8.76e-106	10
RPS29	5.43e-110	0.747884	0.751	0.374	1.01e-105	7
PGS1	1.52e-109	0.983846	0.427	0.033	2.83e-105	10
SAT1	1.57e-109	0.77982	0.828	0.727	2.93e-105	4
KREMEN1	3.57e-109	0.839241	0.393	0.028	6.66e-105	10
CLEC4D	2.18e-108	0.572632	0.308	0.123	4.06e-104	0
HLA-A	4.16e-108	0.689607	0.839	0.781	7.75e-104	4
RPS15A	8.93e-108	0.748484	0.81	0.443	1.67e-103	7
HLA-E	1.47e-107	0.573369	0.866	0.792	2.74e-103	1
TAGLN2	1.68e-107	0.938873	0.671	0.515	3.12e-103	4
UGP2	5.27e-107	0.69091	0.356	0.116	9.82e-103	7
TXN	1.7e-106	0.438488	0.864	0.587	3.17e-102	0
PLBD1	3.04e-106	0.794927	0.714	0.362	5.67e-102	7
CLEC5A	3.91e-106	0.696124	0.256	0.069	7.29e-102	7
SREK1IP1	5.3e-106	0.67769	0.285	0.082	9.88e-102	7
NEAT1	2.2e-105	0.52497	0.985	0.859	4.09e-101	5
RPLP1	3.7e-105	0.733947	0.883	0.578	6.89e-101	7
RPL6	5.08e-105	0.704344	0.525	0.213	9.47e-101	7
RBP7	6.63e-105	0.962607	0.511	0.298	1.24e-100	3
LDHA	1.12e-104	0.650584	0.345	0.111	2.08e-100	7
TPT1	2.27e-104	0.390956	0.977	0.865	4.23e-100	0
METTL9	3.87e-104	0.537753	0.492	0.247	7.21e-100	0
CMTM2	9.08e-104	0.64062	0.828	0.654	1.69e-99	3
FCGR3B	9.71e-104	0.481251	0.961	0.873	1.81e-99	1
RPS7	1.4e-103	0.694942	0.644	0.296	2.61e-99	7
RPS12	2.03e-103	0.52714	0.49	0.242	3.79e-99	0
TNFAIP8	5.1e-103	0.548422	0.394	0.18	9.5e-99	0
TOMM7	9.42e-103	0.535333	0.363	0.161	1.76e-98	0
XIST	1.09e-102	0.762169	0.251	0.068	2.04e-98	7
RPL26	3.94e-102	0.514401	0.527	0.272	7.34e-98	0
ROMO1	1.09e-101	0.699323	0.351	0.117	2.04e-97	7
HMGN2	7.07e-101	0.70429	0.578	0.254	1.32e-96	7
PFN1	1.29e-100	0.41381	0.948	0.752	2.41e-96	0
C1orf162	3.6e-100	0.559246	0.345	0.152	6.71e-96	0
CYFIP2	5.39e-100	0.518989	0.387	0.178	1e-95	0
TSPAN2	5.8e-100	0.571995	0.304	0.126	1.08e-95	0
VMP1	1.2e-99	0.814184	0.596	0.407	2.24e-95	1
EMILIN2	1.29e-99	0.915993	0.342	0.024	2.41e-95	10
RPL9	1.36e-99	0.706785	0.608	0.277	2.53e-95	7
RPS24	1.68e-99	0.718503	0.769	0.416	3.12e-95	7
VIM	2.22e-99	0.570822	0.986	0.75	4.14e-95	7
SAMSN1	3.11e-99	0.519964	0.353	0.156	5.79e-95	0
RPS18	4.09e-99	0.663513	0.458	0.177	7.62e-95	7
DDX58	1.07e-98	1.41356	0.258	0.077	2e-94	8
GAPDH	2.59e-98	0.666596	0.906	0.61	4.83e-94	7
DUSP1	4.14e-98	1.04518	0.697	0.537	7.71e-94	1
PHACTR2	4.22e-98	0.686947	0.354	0.121	7.86e-94	7
MCEMP1	4.4e-98	0.593268	0.383	0.135	8.21e-94	7
TNFAIP8	7.41e-98	0.650201	0.479	0.191	1.38e-93	7
HRH2	1.88e-97	1.11454	0.302	0.138	3.5e-93	1
ITM2B	1.42e-96	0.641516	0.973	0.883	2.64e-92	8
FCGR2A	1.49e-96	0.928612	0.579	0.404	2.78e-92	4
FTH1	1.99e-96	0.369005	0.992	0.937	3.72e-92	5
SRGN	3.2e-96	0.43676	0.98	0.962	5.96e-92	5
ROMO1	3.48e-96	0.556131	0.275	0.11	6.48e-92	0
FLNA	1.01e-95	0.526498	0.462	0.233	1.88e-91	0
RPL7A	1.85e-95	0.63997	0.503	0.208	3.45e-91	7
RGS2	2.09e-94	0.565082	0.929	0.743	3.89e-90	6
POLR2L	3.81e-94	0.670286	0.362	0.128	7.11e-90	7
LDHA	4.84e-94	0.555978	0.263	0.105	9.02e-90	0
CD14	4.95e-94	1.14772	0.268	0.115	9.23e-90	1
TESC	6.38e-94	0.636281	0.305	0.098	1.19e-89	7
FTL	8.52e-94	0.486989	0.979	0.984	1.59e-89	4
MCL1	8.99e-94	0.73317	0.667	0.509	1.68e-89	1
PFKFB3	1.81e-93	1.31319	0.564	0.065	3.38e-89	10
ENO1	1.89e-93	0.494632	0.385	0.181	3.52e-89	0
COX7A2L	3.62e-93	0.592944	0.327	0.109	6.75e-89	7
PTPN22	7.17e-93	0.611789	0.306	0.099	1.34e-88	7
PDXK	1.57e-92	0.65648	0.436	0.172	2.93e-88	7
S100A8	2.09e-92	0.680869	1	0.999	3.9e-88	9
DIP2A	7.43e-92	0.65006	0.29	0.092	1.38e-87	7
NDUFA4	1.07e-91	0.632585	0.404	0.153	1.99e-87	7
GSN	1.28e-91	0.605488	0.576	0.255	2.39e-87	7
RPL34	1.57e-91	0.654209	0.849	0.509	2.94e-87	7
EEF1A1	1.59e-91	0.687655	0.773	0.421	2.97e-87	7
RAB27A	1.9e-91	0.486652	0.621	0.354	3.54e-87	0
HLA-B	2.21e-91	0.580163	0.974	0.951	4.12e-87	8
VNN2	3.84e-91	0.67741	0.843	0.603	7.15e-87	6
RPL8	8.43e-91	0.601412	0.482	0.199	1.57e-86	7
COX17	1.38e-90	0.549399	0.279	0.116	2.57e-86	0
SAMD9	1.5e-90	1.3323	0.372	0.156	2.79e-86	8
RPL24	7.52e-90	0.563243	0.435	0.169	1.4e-85	7
SAMD9L	9.96e-90	1.41671	0.312	0.117	1.86e-85	8
ITGAM	1.78e-89	0.630082	0.718	0.365	3.33e-85	7
CD14	1.9e-89	1.82336	0.786	0.13	3.54e-85	10
SRGN	1.94e-89	0.364256	0.988	0.961	3.62e-85	3
S100A4	3.62e-89	0.371222	0.98	0.9	6.75e-85	2
RPL7	6.3e-89	0.488627	0.428	0.212	1.17e-84	0
JAK3	8.65e-89	1.19148	0.53	0.059	1.61e-84	10
CA4	1e-88	0.634801	0.377	0.14	1.87e-84	7
GSTO1	1.58e-88	1.10521	0.573	0.069	2.94e-84	10
TNFSF10	1.84e-88	1.31376	0.521	0.29	3.42e-84	8
SERPINA1	2.38e-88	0.804887	0.679	0.555	4.43e-84	4
RPS8	3.05e-88	0.488845	0.395	0.192	5.69e-84	0
FYB1	4.69e-88	0.830493	0.692	0.584	8.75e-84	4
NCF1	6.01e-88	0.381704	0.955	0.82	1.12e-83	2
NEAT1	6.08e-88	0.451277	0.99	0.861	1.13e-83	6
PFN1	1.17e-87	0.520758	0.96	0.767	2.18e-83	7
CALM1	1.53e-87	0.4302	0.848	0.59	2.85e-83	0
S100A9	1.57e-87	0.594065	1	1	2.93e-83	9
C9orf16	2.19e-87	0.650278	0.526	0.233	4.08e-83	7
RBX1	2.81e-87	0.508392	0.271	0.083	5.24e-83	7
CD48	3.02e-87	1.05053	0.279	0.128	5.62e-83	1
S100A6	3.29e-87	0.416286	0.991	0.929	6.14e-83	3
ALPL	3.61e-87	0.870732	0.274	0.095	6.73e-83	6
OAZ2	6.35e-87	0.946613	0.35	0.181	1.18e-82	1
LITAF	8.07e-87	0.542725	0.865	0.805	1.5e-82	1
RPS23	1.24e-86	0.457833	0.471	0.245	2.32e-82	0
GADD45A	1.37e-86	0.637799	0.259	0.08	2.56e-82	7
RPS15	1.85e-86	0.586408	0.558	0.249	3.45e-82	7
COX7A2L	2.14e-86	0.525348	0.253	0.103	3.98e-82	0
DUSP1	2.3e-86	1.06197	0.683	0.542	4.29e-82	4
RPL23A	3.83e-86	0.587058	0.296	0.097	7.14e-82	7
SOD2	7.01e-86	0.896476	0.791	0.568	1.31e-81	8
RAB27A	1.07e-85	0.611565	0.713	0.368	1.99e-81	7
BACH1	1.19e-85	0.969818	0.359	0.192	2.22e-81	1
HLA-B	3.1e-85	0.458064	0.939	0.954	5.78e-81	4
RIPOR2	4.96e-85	0.661237	0.775	0.734	9.24e-81	4
SLC25A24	9.08e-85	0.658847	0.297	0.101	1.69e-80	7
PAG1	1.11e-84	0.498227	0.294	0.096	2.08e-80	7
CTSA	1.57e-84	1.17872	0.453	0.047	2.93e-80	10
RPL13	2.65e-84	0.58686	0.598	0.277	4.94e-80	7
COX4I1	2.93e-84	0.598012	0.686	0.34	5.47e-80	7
JMJD1C	2.95e-84	0.922332	0.436	0.266	5.5e-80	1
RPS20	8.95e-84	0.611584	0.419	0.166	1.67e-79	7
CYSTM1	9.47e-84	0.571894	0.687	0.349	1.77e-79	7
RPS10	2.92e-83	0.618674	0.571	0.265	5.45e-79	7
MRPL51	3.14e-83	0.526212	0.284	0.092	5.85e-79	7
MTDH	3.93e-83	0.552185	0.274	0.118	7.32e-79	0
PNRC1	3.99e-83	0.699809	0.668	0.533	7.44e-79	1
RSL24D1	4.64e-83	0.59708	0.336	0.122	8.66e-79	7
CYBB	6.28e-83	0.497634	0.632	0.363	1.17e-78	2
CST7	6.62e-83	1.07662	0.373	0.171	1.23e-78	6
NAMPT	6.69e-83	0.613716	0.947	0.757	1.25e-78	8
PTMA	9.12e-83	1.12998	0.335	0.178	1.7e-78	1
CEBPB	1.03e-82	0.76909	0.658	0.533	1.93e-78	1
TNFRSF1B	1.55e-82	0.886367	0.474	0.306	2.89e-78	1
AZIN1	1.98e-82	0.569536	0.436	0.179	3.69e-78	7
GYG1	2.38e-82	0.563144	0.447	0.184	4.43e-78	7
CDA	2.92e-82	0.667465	0.724	0.588	5.45e-78	3
CXCR2	3.87e-82	0.849955	0.758	0.533	7.22e-78	8
RPS28	1.44e-81	0.418924	0.624	0.364	2.69e-77	0
IRF2BP2	2.55e-81	0.55889	0.355	0.132	4.75e-77	7
SORL1	3.15e-81	0.643611	0.715	0.6	5.86e-77	1
H3F3B	3.2e-81	0.504408	0.91	0.843	5.96e-77	5
RPL15	3.43e-81	0.559478	0.434	0.178	6.4e-77	7
CCDC125	5.9e-81	0.533119	0.311	0.108	1.1e-76	7
FTH1	1.46e-80	0.333189	0.999	0.937	2.72e-76	6
HLA-C	2.16e-80	0.456364	0.922	0.905	4.03e-76	5
FBXO9	3.91e-80	0.644727	0.269	0.088	7.28e-76	7
MMP9	4.08e-80	0.912428	0.921	0.578	7.61e-76	9
ADD3	4.35e-80	0.616186	0.52	0.302	8.1e-76	2
LUCAT1	4.67e-80	0.993683	0.255	0.101	8.7e-76	5
RPL10	1.78e-79	0.599352	0.548	0.255	3.32e-75	7
TNFSF13B	3.51e-79	1.42362	0.444	0.232	6.54e-75	8
C1orf162	3.56e-79	0.512488	0.407	0.163	6.64e-75	7
POLR2L	4.43e-79	0.474288	0.278	0.122	8.26e-75	0
HBA2	6.92e-79	0.804376	0.701	0.104	1.29e-74	10
CCND3	8.86e-79	0.481544	0.421	0.219	1.65e-74	0
STXBP2	1.26e-78	2.74663	0.94	0.291	2.36e-74	10
VMP1	1.61e-78	0.915797	0.555	0.416	2.99e-74	4
PLBD1	2.13e-78	0.659256	0.574	0.361	3.97e-74	2
FCGR1A	3.51e-78	0.816001	0.359	0.032	6.55e-74	10
KIF1B	3.6e-78	0.473605	0.316	0.148	6.71e-74	0
S100A4	6.91e-78	0.438514	0.969	0.903	1.29e-73	3
HLA-C	8.18e-78	0.555107	0.963	0.903	1.53e-73	8
RPS13	1.38e-77	0.436011	0.436	0.228	2.56e-73	0
RPS27	1.46e-77	0.62871	0.777	0.452	2.73e-73	7
LGALS1	1.6e-77	2.1816	0.872	0.203	2.98e-73	10
APMAP	1.95e-77	0.395507	0.473	0.254	3.64e-73	0
PSTPIP2	2.22e-77	0.440775	0.314	0.146	4.15e-73	0
ANXA5	2.63e-77	1.29339	0.684	0.107	4.9e-73	10
GBP2	3.29e-77	1.20438	0.307	0.118	6.12e-73	8
RPL18	4.77e-77	0.534721	0.412	0.167	8.89e-73	7
COX17	5.78e-77	0.482555	0.337	0.125	1.08e-72	7
GRINA	5.85e-77	1.47363	0.735	0.128	1.09e-72	10
QPCT	6.27e-77	0.559348	0.614	0.39	1.17e-72	2
RSL24D1	9.47e-77	0.475887	0.265	0.116	1.76e-72	0
RPL11	3.43e-76	0.599986	0.612	0.309	6.39e-72	7
OST4	3.58e-76	0.393776	0.495	0.268	6.67e-72	0
PGD	5.03e-76	0.397363	0.612	0.359	9.37e-72	0
UBE2D1	8.23e-76	0.938037	0.376	0.215	1.53e-71	1
FGL2	9.39e-76	0.810624	0.629	0.502	1.75e-71	1
MARCKS	1.2e-75	1.21371	0.434	0.287	2.25e-71	1
APMAP	1.32e-75	0.619339	0.461	0.261	2.46e-71	2
UQCRH	1.38e-75	0.450747	0.257	0.083	2.56e-71	7
GYG1	1.72e-75	1.8681	0.872	0.198	3.2e-71	10
H3F3B	2.37e-75	0.630392	0.925	0.845	4.42e-71	8
RPL21	2.85e-75	0.397333	0.661	0.398	5.31e-71	0
GBP2	6.96e-75	0.92089	0.25	0.112	1.3e-70	1
IFITM2	6.95e-75	0.406466	0.988	0.937	1.3e-70	6
ARAP2	7.53e-75	0.445516	0.261	0.114	1.4e-70	0
EFHD2	1.35e-74	0.700311	0.645	0.537	2.52e-70	1
PLAC8	1.71e-74	0.361363	0.254	0.109	3.19e-70	0
FTL	1.83e-74	0.351058	0.992	0.982	3.42e-70	1
S100A12	3.02e-74	0.60994	0.998	0.79	5.62e-70	9
CTSD	3.43e-74	0.534082	0.69	0.448	6.39e-70	2
SNX3	3.57e-74	0.57586	0.542	0.259	6.65e-70	7
ARFGEF1	4.61e-74	0.538948	0.343	0.131	8.6e-70	7
RPL23	4.68e-74	0.537476	0.503	0.23	8.72e-70	7
MCL1	5.32e-74	0.819547	0.623	0.518	9.92e-70	4
RPL14	5.35e-74	0.501904	0.429	0.181	9.98e-70	7
RPL37A	6.41e-74	0.449657	0.421	0.223	1.19e-69	0
RACK1	1.03e-73	0.514828	0.394	0.16	1.93e-69	7
HLA-A	2.06e-73	0.701472	0.888	0.78	3.84e-69	8
IRF2BP2	2.53e-73	0.433644	0.278	0.125	4.72e-69	0
SRGN	2.9e-73	0.390337	0.971	0.963	5.4e-69	4
RNF149	4.46e-73	0.729713	0.686	0.62	8.31e-69	4
ACSL4	5.76e-73	1.38939	0.675	0.111	1.07e-68	10
FTL	8.01e-73	0.285742	0.995	0.982	1.49e-68	3
TAGLN2	8.31e-73	0.577807	0.747	0.512	1.55e-68	6
TLE3	1.14e-72	0.912397	0.253	0.116	2.13e-68	1
VCL	1.59e-72	0.419665	0.326	0.158	2.97e-68	0
CCND3	1.81e-72	0.468176	0.508	0.229	3.38e-68	7
RPS7	1.87e-72	0.39546	0.512	0.288	3.48e-68	0
UBR4	5.53e-72	0.484234	0.425	0.18	1.03e-67	7
AQP9	7.88e-72	0.599552	0.56	0.303	1.47e-67	6
CLEC2B	8.84e-72	1.13922	0.36	0.159	1.65e-67	8
TUBA4A	2.14e-71	0.380648	0.558	0.323	3.98e-67	0
SLCO4C1	2.63e-71	0.431887	0.279	0.128	4.9e-67	0
HSPA1A	2.98e-71	0.394456	0.688	0.431	5.55e-67	0
HLA-C	3.64e-71	0.438059	0.901	0.908	6.79e-67	4
SLCO4C1	4.36e-71	0.679233	0.282	0.131	8.13e-67	2
IGSF6	6.06e-71	0.799692	0.578	0.455	1.13e-66	1
SHISA5	6.3e-71	1.21702	0.279	0.107	1.17e-66	8
SLC11A1	8.01e-71	0.724428	0.572	0.34	1.49e-66	6
PCMT1	3.18e-70	0.475835	0.426	0.183	5.93e-66	7
ADGRE5	3.21e-70	0.967841	0.427	0.269	5.98e-66	4
ITGAM	5.43e-70	0.54185	0.586	0.363	1.01e-65	2
S100A11	6.37e-70	0.381895	0.979	0.946	1.19e-65	6
HBB	9.04e-70	1.12966	0.319	0.171	1.68e-65	1
DHRS13	1.07e-69	0.618405	0.274	0.021	1.99e-65	10
TXNIP	2.22e-69	0.443517	0.826	0.639	4.14e-65	5
RPL9	2.68e-69	0.403453	0.483	0.269	5e-65	0
COPS9	2.96e-69	0.474805	0.284	0.102	5.52e-65	7
PLSCR1	3.27e-69	0.353761	0.279	0.128	6.1e-65	0
RFLNB	3.34e-69	0.467791	0.875	0.54	6.23e-65	7
TMSB10	5.18e-69	0.373994	0.797	0.552	9.65e-65	0
RPL19	1.13e-68	0.502668	0.536	0.257	2.1e-64	7
AQP9	1.35e-68	0.959968	0.46	0.307	2.52e-64	4
GSN	1.8e-68	0.398124	0.452	0.248	3.36e-64	0
RPL32	2.71e-68	0.520579	0.622	0.319	5.04e-64	7
RPS27A	3.24e-68	0.49305	0.722	0.398	6.04e-64	7
JUNB	3.31e-68	0.72122	0.683	0.579	6.18e-64	1
RGL4	4.24e-68	0.511949	0.53	0.253	7.91e-64	7
SRSF9	4.28e-68	0.374839	0.423	0.227	7.99e-64	0
LSM6	4.31e-68	0.422627	0.28	0.131	8.04e-64	0
USP10	5.85e-68	0.72743	0.583	0.419	1.09e-63	3
DDX60L	5.89e-68	1.18421	0.369	0.175	1.1e-63	8
TLR5	6e-68	0.702275	0.274	0.022	1.12e-63	10
SEC14L1	6.26e-68	0.914804	0.465	0.315	1.17e-63	4
CITED4	6.7e-68	0.480681	0.275	0.099	1.25e-63	7
CCDC71L	1.76e-67	0.862018	0.368	0.039	3.28e-63	10
IL1R2	1.87e-67	1.50586	0.684	0.123	3.48e-63	10
CYP4F3	1.92e-67	0.424855	0.83	0.608	3.58e-63	2
ZFP36	2.68e-67	0.96017	0.421	0.273	5e-63	1
CEBPA	4.7e-67	0.614992	0.267	0.123	8.76e-63	2
NLRC4	7.7e-67	0.812517	0.419	0.049	1.43e-62	10
TOMM7	7.84e-67	0.471237	0.405	0.174	1.46e-62	7
RIOK3	5.6e-66	0.406777	0.335	0.17	1.04e-61	0
CARS2	6.24e-66	0.630911	0.345	0.181	1.16e-61	2
ATP5MPL	7.48e-66	0.370744	0.653	0.401	1.39e-61	0
RFLNB	1.04e-65	0.595098	0.718	0.544	1.93e-61	3
RPS21	2.02e-65	0.402412	0.362	0.147	3.77e-61	7
PSTPIP2	2.38e-65	0.459523	0.369	0.155	4.44e-61	7
XRCC5	2.78e-65	0.47031	0.509	0.242	5.19e-61	7
XRN2	3.09e-65	1.16127	0.684	0.12	5.76e-61	10
AQP9	7.95e-65	0.737228	0.463	0.304	1.48e-60	1
RPS4X	2.1e-64	0.478512	0.317	0.124	3.92e-60	7
RPS2	2.2e-64	0.410525	0.452	0.202	4.1e-60	7
ENO1	2.3e-64	0.472126	0.431	0.193	4.28e-60	7
RPS3A	4.34e-64	0.525278	0.623	0.332	8.09e-60	7
BTG2	4.61e-64	1.00577	0.291	0.156	8.6e-60	1
TES	5.69e-64	0.388864	0.27	0.127	1.06e-59	0
PLP2	1.05e-63	0.343983	0.386	0.205	1.96e-59	0
SAT1	1.75e-63	0.66314	0.864	0.729	3.26e-59	8
RPL3	1.8e-63	0.473524	0.295	0.113	3.36e-59	7
FYB1	1.84e-63	0.724753	0.749	0.585	3.42e-59	8
VNN2	2.63e-63	0.496399	0.763	0.606	4.9e-59	3
CD59	3.9e-63	0.661085	0.35	0.037	7.28e-59	10
TUBA4A	4.81e-63	0.514305	0.532	0.332	8.97e-59	2
TSPO	1.26e-62	0.409964	0.825	0.591	2.35e-58	2
ADM	1.65e-62	1.03909	0.444	0.058	3.08e-58	10
CTSB	2.14e-62	0.776921	0.419	0.052	3.99e-58	10
SEC62	2.29e-62	0.328931	0.586	0.355	4.26e-58	0
CYFIP2	3.4e-62	0.422449	0.427	0.191	6.34e-58	7
RGL4	1.2e-61	0.671113	0.424	0.252	2.24e-57	2
RIOK3	1.22e-61	0.423092	0.403	0.178	2.28e-57	7
GYG1	1.29e-61	0.649579	0.341	0.184	2.4e-57	2
EEF1A1	1.31e-61	0.358855	0.65	0.412	2.43e-57	0
RPS6	2.39e-61	0.475224	0.503	0.242	4.46e-57	7
OAZ1	2.75e-61	0.355662	0.937	0.893	5.13e-57	3
SOD2	3.33e-61	0.483188	0.796	0.563	6.2e-57	6
TKT	6.77e-61	0.57167	0.726	0.622	1.26e-56	3
RPS29	8.63e-61	0.351461	0.597	0.368	1.61e-56	0
PRELID1	9.32e-61	0.850243	0.267	0.138	1.74e-56	1
BATF	9.31e-61	0.639446	0.256	0.022	1.74e-56	10
H3F3A	1.49e-60	0.350782	0.995	0.99	2.77e-56	8
CCNL1	2.07e-60	0.843184	0.398	0.257	3.86e-56	1
OAT	3.04e-60	0.825428	0.385	0.046	5.66e-56	10
CXCR1	3.84e-60	0.867067	0.348	0.211	7.16e-56	1
RACK1	5.08e-60	0.379447	0.305	0.155	9.46e-56	0
HIPK2	5.07e-60	0.406208	0.295	0.115	9.46e-56	7
BTF3	5.38e-60	0.407655	0.312	0.125	1e-55	7
SMAP2	6.37e-60	0.84073	0.55	0.441	1.19e-55	4
TMEM123	1.11e-59	1.22527	0.311	0.142	2.07e-55	8
HLA-E	1.26e-59	0.549586	0.881	0.796	2.35e-55	8
CLEC4D	1.56e-59	0.622421	0.271	0.133	2.91e-55	2
PTGS2	2.4e-59	1.00145	0.302	0.169	4.47e-55	1
SYNE2	3.15e-59	0.366925	0.532	0.325	5.87e-55	0
CLEC12A	3.86e-59	0.280316	0.655	0.397	7.19e-55	0
ENY2	5.93e-59	0.35149	0.397	0.174	1.11e-54	7
TMSB4X	6.28e-59	0.263188	0.996	0.993	1.17e-54	3
NDUFA13	8.01e-59	0.357307	0.251	0.119	1.49e-54	0
SMCHD1	1.63e-58	0.627159	0.827	0.704	3.05e-54	8
CYP4F3	1.82e-58	0.566686	0.744	0.622	3.4e-54	3
QPCT	1.91e-58	0.750443	0.541	0.401	3.56e-54	3
FAM107B	2.54e-58	0.351418	0.473	0.275	4.74e-54	0
RPL12	3.66e-58	0.311207	0.377	0.203	6.82e-54	0
RGS2	3.95e-58	0.476045	0.841	0.749	7.36e-54	5
CEBPA	4.28e-58	0.347863	0.254	0.121	7.99e-54	0
RPL29	5.33e-58	0.422446	0.446	0.208	9.93e-54	7
ARG1	5.37e-58	0.573163	0.367	0.205	1e-53	2
MEGF9	6.67e-58	0.61609	0.666	0.544	1.24e-53	3
PKM	6.75e-58	0.59541	0.346	0.19	1.26e-53	2
NDUFA13	7.29e-58	0.431653	0.308	0.125	1.36e-53	7
LRRFIP1	7.56e-58	0.555034	0.691	0.622	1.41e-53	1
CAPG	8.48e-58	0.565385	0.408	0.239	1.58e-53	2
LSM6	1.32e-57	0.608585	0.274	0.136	2.47e-53	2
UQCRB	1.57e-57	0.309371	0.434	0.245	2.92e-53	0
IL18R1	1.89e-57	1.0865	0.487	0.074	3.53e-53	10
RPL7A	1.95e-57	0.314034	0.378	0.204	3.64e-53	0
RPS10	1.99e-57	0.361712	0.45	0.26	3.71e-53	0
NDUFA1	2.28e-57	0.325715	0.542	0.327	4.24e-53	0
LYN	2.35e-57	0.724206	0.605	0.532	4.38e-53	4
SLC25A37	2.57e-57	0.871125	0.652	0.464	4.8e-53	8
CXCR4	4.22e-57	0.400127	0.694	0.475	7.87e-53	2
LYST	5.63e-57	0.658469	0.639	0.56	1.05e-52	1
LDHA	6.1e-57	1.25157	0.641	0.124	1.14e-52	10
ETS1	8.21e-57	0.433285	0.259	0.099	1.53e-52	7
RAP1A	9.2e-57	0.860512	0.394	0.264	1.71e-52	1
GBA	1.15e-56	0.452949	0.276	0.108	2.15e-52	7
ERBIN	1.29e-56	0.87049	0.316	0.187	2.4e-52	1
COX7A2	1.87e-56	0.321381	0.426	0.242	3.48e-52	0
RPS26	1.97e-56	0.450474	0.547	0.279	3.67e-52	7
GAS7	3.26e-56	0.833865	0.479	0.072	6.09e-52	10
SEC61G	5.9e-56	0.395252	0.28	0.111	1.1e-51	7
HCST	6.2e-56	0.580015	0.413	0.245	1.16e-51	2
CSTA	7.26e-56	0.283956	0.516	0.304	1.35e-51	0
FLNA	7.97e-56	0.364621	0.505	0.248	1.49e-51	7
CAST	1.02e-55	0.390929	0.486	0.236	1.9e-51	7
EHBP1L1	1.2e-55	0.822462	0.267	0.143	2.24e-51	1
GNG2	1.4e-55	0.485805	0.466	0.283	2.61e-51	2
SCPEP1	3.02e-55	0.97636	0.538	0.09	5.62e-51	10
MNDA	3.07e-55	0.377573	0.986	0.983	5.72e-51	8
TMSB4X	4.26e-55	0.268647	0.986	0.994	7.95e-51	5
TNFAIP6	4.9e-55	0.328918	0.281	0.142	9.14e-51	0
GPR160	5.62e-55	0.549471	0.31	0.164	1.05e-50	2
SERPINB1	5.99e-55	0.309954	0.658	0.425	1.12e-50	0
RPL23	7.31e-55	0.313953	0.401	0.224	1.36e-50	0
SRGN	8.48e-55	0.315635	0.99	0.962	1.58e-50	6
GK	9.2e-55	0.880878	0.581	0.1	1.72e-50	10
CAMK1D	1.08e-54	0.86202	0.263	0.143	2.01e-50	1
PROK2	1.48e-54	0.712375	0.528	0.334	2.76e-50	6
EIF2AK2	1.52e-54	0.500277	0.399	0.23	2.84e-50	2
SP110	2.36e-54	0.999834	0.433	0.251	4.39e-50	8
BASP1	2.85e-54	0.629895	0.763	0.775	5.32e-50	4
WSB1	4.15e-54	0.318743	0.582	0.364	7.73e-50	0
EDF1	5.2e-54	0.388928	0.26	0.101	9.69e-50	7
MACF1	6.58e-54	0.981955	0.479	0.075	1.23e-49	10
FCGR3B	7.38e-54	0.257445	0.967	0.874	1.38e-49	3
KLF2	7.44e-54	0.711433	0.598	0.505	1.39e-49	1
CREB5	9.96e-54	0.773108	0.316	0.183	1.86e-49	1
ADD3	1.1e-53	0.269367	0.504	0.299	2.04e-49	0
FFAR2	1.16e-53	1.07281	0.352	0.18	2.16e-49	8
TYMP	1.32e-53	0.967689	0.56	0.387	2.47e-49	8
TSC22D3	1.87e-53	0.732997	0.553	0.33	3.49e-49	8
IL4R	1.95e-53	0.751597	0.278	0.13	3.64e-49	6
AP1S2	2.32e-53	0.569	0.36	0.205	4.33e-49	2
S100A6	2.33e-53	0.501295	0.997	0.934	4.35e-49	9
CDA	3.07e-53	0.290022	0.81	0.569	5.71e-49	0
RIPOR2	4.1e-53	0.40261	0.861	0.727	7.65e-49	6
ANKRD22	4.26e-53	0.450175	0.277	0.113	7.94e-49	7
ACTG1	5.46e-53	0.356175	0.913	0.718	1.02e-48	2
RPS19	6.51e-53	0.377583	0.358	0.159	1.21e-48	7
ATP5MF	7.81e-53	0.393294	0.319	0.137	1.46e-48	7
ZFP36L2	8.07e-53	0.744624	0.476	0.352	1.5e-48	1
DEGS1	8.14e-53	0.332549	0.265	0.104	1.52e-48	7
MYL12A	1.54e-52	0.323578	0.864	0.661	2.87e-48	0
RPL31	1.55e-52	0.433866	0.272	0.11	2.9e-48	7
PGD	1.68e-52	0.449114	0.567	0.372	3.13e-48	2
RPL18A	1.95e-52	0.345679	0.299	0.124	3.63e-48	7
OST4	2.2e-52	0.385798	0.546	0.282	4.1e-48	7
YWHAH	2.23e-52	0.347278	0.261	0.102	4.15e-48	7
FAM177A1	2.32e-52	0.350522	0.287	0.117	4.33e-48	7
AIF1	2.33e-52	0.787251	0.609	0.412	4.34e-48	8
IVNS1ABP	3.73e-52	0.321073	0.395	0.224	6.95e-48	0
RAB31	3.87e-52	0.364139	0.643	0.343	7.21e-48	7
LY96	4.17e-52	0.792827	0.301	0.172	7.76e-48	1
SAMSN1	4.32e-52	0.548745	0.308	0.168	8.06e-48	2
RPL8	6.58e-52	0.302211	0.357	0.196	1.23e-47	0
LYZ	6.98e-52	0.28922	0.936	0.786	1.3e-47	2
C19orf38	7.75e-52	0.337491	0.309	0.165	1.44e-47	0
METTL9	8.55e-52	1.47279	0.906	0.278	1.59e-47	10
METTL9	1.32e-51	0.497029	0.43	0.262	2.46e-47	2
PSMA7	1.46e-51	0.382325	0.62	0.333	2.73e-47	7
CARS2	1.59e-51	0.276403	0.332	0.179	2.96e-47	0
SH3BGRL	2.12e-51	0.865349	0.385	0.266	3.96e-47	1
CALM1	4.66e-51	0.38854	0.806	0.602	8.68e-47	2
EXOSC4	4.86e-51	0.737131	0.282	0.031	9.06e-47	10
SORL1	5.56e-51	0.707919	0.644	0.612	1.04e-46	4
PGAM1	7.85e-51	0.279226	0.386	0.218	1.46e-46	0
CREBRF	1.26e-50	0.792083	0.35	0.221	2.35e-46	1
HBA1	2.52e-50	0.591535	0.496	0.081	4.71e-46	10
ATP5MD	2.81e-50	0.274943	0.345	0.19	5.24e-46	0
RPL6	3e-50	0.289739	0.375	0.211	5.59e-46	0
OGFRL1	3.1e-50	0.850273	0.484	0.356	5.78e-46	5
ARL6IP4	3.21e-50	0.363713	0.274	0.112	5.98e-46	7
BST1	3.35e-50	0.280024	0.455	0.269	6.25e-46	0
CAP1	4.09e-50	0.354011	0.905	0.771	7.62e-46	2
RPL37	4.09e-50	0.426233	0.87	0.581	7.62e-46	7
HSD17B12	4.82e-50	0.319324	0.256	0.101	8.98e-46	7
MBOAT7	5.65e-50	0.687612	0.436	0.302	1.05e-45	1
CPPED1	9.01e-50	0.759591	0.522	0.426	1.68e-45	4
RPS27	1.05e-49	0.286882	0.676	0.441	1.96e-45	0
CSGALNACT2	1.42e-49	0.282368	0.309	0.165	2.65e-45	0
RPS20	1.6e-49	0.327148	0.305	0.164	2.98e-45	0
KIAA1551	3.59e-49	0.505108	0.634	0.511	6.69e-45	1
HBB	6.19e-49	0.861773	0.786	0.186	1.15e-44	10
LAPTM5	8.16e-49	0.45668	0.753	0.715	1.52e-44	1
ID2	1.1e-48	0.409971	0.291	0.125	2.04e-44	7
LST1	1.12e-48	0.323438	0.923	0.924	2.09e-44	1
RPS25	1.24e-48	0.357393	0.576	0.308	2.32e-44	7
CCPG1	1.32e-48	0.313446	0.705	0.474	2.45e-44	0
CFLAR	1.67e-48	0.547677	0.639	0.555	3.11e-44	1
VCL	1.74e-48	0.36532	0.364	0.169	3.24e-44	7
BCL6	1.9e-48	0.612588	0.479	0.297	3.53e-44	6
TMSB10	3.23e-48	0.429782	0.751	0.565	6.02e-44	2
UBR4	3.43e-48	0.613991	0.316	0.181	6.39e-44	2
NCF1	4.2e-48	0.44251	0.858	0.834	7.82e-44	5
REEP5	4.25e-48	0.283233	0.395	0.229	7.92e-44	0
HLA-E	7.08e-48	0.412583	0.82	0.799	1.32e-43	5
RPL13A	8.3e-48	0.345325	0.409	0.197	1.55e-43	7
VCL	9.28e-48	0.512098	0.302	0.166	1.73e-43	2
MBOAT7	1.03e-47	0.831917	0.426	0.307	1.91e-43	4
PSMA7	1.11e-47	0.279209	0.523	0.324	2.06e-43	0
IDI1	1.13e-47	0.943257	0.504	0.09	2.12e-43	10
IKZF1	1.16e-47	0.391775	0.469	0.239	2.17e-43	7
APMAP	1.33e-47	0.34158	0.516	0.268	2.47e-43	7
CALM1	1.49e-47	0.40085	0.881	0.608	2.77e-43	7
MYH9	1.71e-47	0.406509	0.721	0.542	3.18e-43	2
SRSF3	3.34e-47	0.333294	0.272	0.114	6.23e-43	7
TNFAIP2	4.77e-47	0.831915	0.406	0.281	8.89e-43	4
RNASET2	4.87e-47	0.75636	0.531	0.453	9.09e-43	4
LYPLA1	4.97e-47	0.296206	0.269	0.112	9.26e-43	7
SELL	5.87e-47	0.430161	0.825	0.686	1.09e-42	6
SELL	6.19e-47	0.408254	0.778	0.687	1.15e-42	3
SSH2	6.64e-47	0.775568	0.31	0.191	1.24e-42	1
YPEL3	7.84e-47	0.572577	0.603	0.513	1.46e-42	1
SMCHD1	9.48e-47	0.503032	0.743	0.708	1.77e-42	4
RPL34	9.96e-47	0.273892	0.739	0.499	1.86e-42	0
HMGB2	1.07e-46	0.886187	0.748	0.569	1.99e-42	9
MEF2A	1.08e-46	0.951344	0.496	0.09	2.02e-42	10
KCNJ15	1.09e-46	0.611767	0.371	0.199	2.04e-42	6
LILRA5	1.14e-46	1.09132	0.786	0.197	2.12e-42	10
GLUL	1.5e-46	0.820832	0.422	0.299	2.8e-42	4
KIF1B	1.52e-46	0.337705	0.346	0.159	2.83e-42	7
RPS3A	1.52e-46	0.291952	0.519	0.325	2.84e-42	0
MYH9	1.72e-46	0.298269	0.757	0.531	3.21e-42	0
PIK3AP1	1.8e-46	1.10676	0.761	0.183	3.36e-42	10
RAE1	2.15e-46	0.273672	0.284	0.151	4.01e-42	0
AGFG1	2.5e-46	0.330791	0.443	0.221	4.67e-42	7
BTG1	2.68e-46	0.559566	0.71	0.657	5e-42	5
CTSS	5.11e-46	0.365302	0.882	0.883	9.52e-42	5
RAB32	5.81e-46	1.00908	0.675	0.149	1.08e-41	10
MBP	6.51e-46	0.723335	0.466	0.358	1.21e-41	1
MYL12A	6.66e-46	0.354985	0.833	0.671	1.24e-41	2
PSMB9	6.8e-46	0.919589	0.455	0.29	1.27e-41	8
SEC14L1	6.98e-46	0.791651	0.505	0.32	1.3e-41	8
TKT	7.94e-46	0.368125	0.778	0.614	1.48e-41	2
FGL2	8.21e-46	0.507313	0.687	0.503	1.53e-41	6
ORM1	8.25e-46	0.638151	0.299	0.17	1.54e-41	2
CCPG1	9.69e-46	0.408408	0.666	0.485	1.81e-41	2
MYL6	1.06e-45	0.266211	0.975	0.896	1.98e-41	2
G6PD	1.17e-45	0.310351	0.327	0.184	2.18e-41	0
PDXK	1.29e-45	0.52613	0.308	0.175	2.41e-41	2
AGFG1	1.77e-45	0.519574	0.364	0.219	3.3e-41	2
LIMS1	2.13e-45	0.631059	0.317	0.186	3.97e-41	2
RPL24	2.29e-45	0.276922	0.305	0.168	4.27e-41	0
LBR	2.56e-45	0.364813	0.752	0.582	4.78e-41	2
GNS	2.59e-45	0.80263	0.598	0.121	4.83e-41	10
ATP6V1C1	3.02e-45	0.733125	0.402	0.063	5.62e-41	10
VNN1	3.02e-45	0.964491	0.41	0.067	5.63e-41	10
TAGLN2	3.19e-45	0.688197	0.674	0.522	5.95e-41	8
TLR1	4.38e-45	0.764026	0.288	0.174	8.17e-41	1
MMP8	4.94e-45	1.15557	0.504	0.096	9.21e-41	10
MNDA	5.92e-45	0.281808	0.975	0.984	1.1e-40	5
RNF10	7.73e-45	0.840631	0.607	0.126	1.44e-40	10
SRPK1	8.17e-45	0.478203	0.324	0.186	1.52e-40	2
LBR	9.84e-45	0.472948	0.697	0.591	1.83e-40	3
NORAD	1.2e-44	0.381594	0.302	0.137	2.24e-40	7
CTSD	1.55e-44	0.372612	0.75	0.457	2.88e-40	7
COL4A3BP	2.17e-44	0.283462	0.388	0.187	4.05e-40	7
IRAK3	2.83e-44	0.276248	0.411	0.202	5.28e-40	7
EIF2AK2	3.24e-44	1.10571	0.392	0.241	6.05e-40	8
RAB11FIP1	3.6e-44	0.60103	0.587	0.514	6.71e-40	1
ALOX5AP	3.63e-44	0.649199	0.884	0.769	6.77e-40	9
IVNS1ABP	3.99e-44	0.318565	0.456	0.233	7.43e-40	7
LAMTOR4	4.06e-44	0.463896	0.7	0.615	7.57e-40	3
RGS2	4.26e-44	0.464807	0.812	0.75	7.94e-40	1
ISG20	4.36e-44	0.765563	0.281	0.169	8.13e-40	1
PGD	4.96e-44	0.338472	0.659	0.375	9.24e-40	7
S100A11	5.14e-44	0.262533	0.963	0.947	9.59e-40	3
KLF2	5.35e-44	0.716782	0.575	0.51	9.98e-40	4
TNFAIP2	5.48e-44	0.777921	0.464	0.283	1.02e-39	8
FTL	5.7e-44	0.354807	0.99	0.983	1.06e-39	8
VOPP1	7.1e-44	0.732765	0.385	0.059	1.32e-39	10
ADAR	9.06e-44	0.863736	0.525	0.373	1.69e-39	8
DUSP6	9.69e-44	0.88561	0.373	0.265	1.81e-39	1
ARPC5	1.03e-43	0.265732	0.906	0.74	1.92e-39	0
CYBA	1.7e-43	0.250701	0.976	0.876	3.18e-39	0
IER3	2.1e-43	0.29561	0.256	0.107	3.92e-39	7
MEGF9	2.28e-43	0.397347	0.709	0.537	4.26e-39	2
CPNE3	2.51e-43	0.295905	0.268	0.144	4.68e-39	0
TMEM165	2.65e-43	0.69362	0.462	0.081	4.93e-39	10
UBE2B	3.48e-43	0.569929	0.571	0.485	6.49e-39	1
SYNE2	3.61e-43	0.460947	0.501	0.334	6.73e-39	2
ISG20	3.82e-43	1.02733	0.325	0.174	7.12e-39	8
TET2	4.17e-43	0.804369	0.338	0.227	7.77e-39	1
CIR1	5.11e-43	0.918179	0.394	0.233	9.52e-39	8
RPL11	8.23e-43	0.250719	0.487	0.304	1.53e-38	0
ACSL1	9.01e-43	0.562841	0.599	0.418	1.68e-38	6
LTB4R	9.76e-43	0.255353	0.314	0.177	1.82e-38	0
JUND	1.04e-42	0.586785	0.479	0.356	1.94e-38	1
ATM	1.14e-42	0.433103	0.407	0.254	2.13e-38	2
KDM7A	2.27e-42	0.256284	0.268	0.144	4.23e-38	0
PLP2	2.58e-42	0.470707	0.353	0.214	4.81e-38	2
ANP32A	3.68e-42	0.395537	0.784	0.726	6.87e-38	3
CLEC12A	6.04e-42	0.297894	0.716	0.413	1.13e-37	7
MSL3	6.83e-42	0.934367	0.632	0.143	1.27e-37	10
PPP2R5A	7.43e-42	0.433963	0.503	0.339	1.39e-37	2
IRF1	7.6e-42	0.949197	0.563	0.427	1.42e-37	8
CLC	8.43e-42	0.527849	0.299	0.17	1.57e-37	2
PIM3	9.08e-42	0.538635	0.291	0.037	1.69e-37	10
CR1	1.19e-41	0.591548	0.526	0.351	2.21e-37	6
RGS18	1.19e-41	0.680867	0.511	0.426	2.22e-37	1
CR1	1.47e-41	0.30149	0.525	0.344	2.75e-37	2
2024-03-01	1.7e-41	0.460849	0.322	0.188	3.17e-37	2
TMEM154	2.03e-41	0.586731	0.637	0.61	3.79e-37	4
CSF3R	2.06e-41	0.437569	0.891	0.827	3.83e-37	8
C1orf162	2.17e-41	0.914813	0.718	0.177	4.04e-37	10
MGAM	2.68e-41	0.390387	0.507	0.343	5e-37	2
FCGR2A	2.87e-41	0.411902	0.616	0.406	5.35e-37	6
GRN	2.91e-41	0.418159	0.507	0.341	5.43e-37	2
USP15	3.04e-41	0.625181	0.504	0.409	5.67e-37	1
ATP11B	3.39e-41	0.911717	0.624	0.141	6.32e-37	10
FFAR2	4.11e-41	0.729847	0.289	0.177	7.67e-37	1
COX7A2	4.76e-41	0.30454	0.477	0.252	8.88e-37	7
FOS	4.87e-41	0.574733	0.751	0.661	9.07e-37	5
FCGR2A	5.03e-41	0.668647	0.582	0.412	9.37e-37	8
METTL9	5.92e-41	0.302661	0.5	0.266	1.1e-36	7
AL034397.3	6.62e-41	0.296367	0.532	0.345	1.23e-36	0
ERGIC1	9.42e-41	0.712095	0.25	0.144	1.76e-36	1
NCOA4	1.07e-40	0.66297	0.503	0.411	2e-36	1
EVI2B	1.07e-40	0.406588	0.823	0.811	2e-36	5
BTG1	1.51e-40	0.455894	0.73	0.653	2.81e-36	3
BCKDK	1.59e-40	0.587622	0.256	0.031	2.97e-36	10
SRGN	1.63e-40	0.332922	0.979	0.963	3.03e-36	8
CAPNS1	1.75e-40	0.822588	0.547	0.114	3.27e-36	10
TUBA1A	1.79e-40	0.635782	0.547	0.447	3.33e-36	1
RPL38	2.51e-40	0.263449	0.484	0.254	4.69e-36	7
NDUFA1	3.27e-40	0.339965	0.601	0.339	6.1e-36	7
RPS3	3.37e-40	0.250719	0.514	0.271	6.29e-36	7
CYFIP2	3.47e-40	0.496824	0.321	0.192	6.46e-36	2
LCN2	5.58e-40	1.39404	0.641	0.17	1.04e-35	10
HLA-A	6.03e-40	0.360699	0.829	0.783	1.12e-35	5
RPL41	8.61e-40	0.455459	0.702	0.669	1.6e-35	1
AC245128.3	9.67e-40	0.289998	0.413	0.212	1.8e-35	7
MX2	1.08e-39	0.659148	0.32	0.207	2.02e-35	1
CYSTM1	1.23e-39	1.3433	0.923	0.37	2.29e-35	10
CREB5	1.31e-39	0.881675	0.298	0.188	2.45e-35	4
ABCA1	2.53e-39	0.625462	0.376	0.061	4.72e-35	10
DOCK5	2.99e-39	0.703423	0.332	0.225	5.57e-35	1
BRI3	5.35e-39	0.402374	0.752	0.682	9.96e-35	3
C3AR1	6.54e-39	0.732436	0.419	0.076	1.22e-34	10
VIM	7.07e-39	0.566546	0.926	0.76	1.32e-34	9
IRF1	7.6e-39	0.618468	0.517	0.423	1.42e-34	1
ZFP36L1	7.77e-39	0.528339	0.652	0.458	1.45e-34	8
HLA-E	9.8e-39	0.401005	0.787	0.803	1.83e-34	4
GBP2	9.85e-39	0.49935	0.25	0.119	1.84e-34	6
CEBPD	1.91e-38	0.601035	0.57	0.5	3.56e-34	1
FAM129A	2.18e-38	0.651648	0.541	0.362	4.06e-34	8
IFITM1	2.27e-38	0.990466	0.328	0.189	4.24e-34	8
AQP9	2.46e-38	0.769482	0.479	0.313	4.58e-34	8
CLEC4D	2.63e-38	0.807405	0.624	0.147	4.9e-34	10
CRISPLD2	2.89e-38	0.7422	0.328	0.212	5.38e-34	3
TMOD3	3.75e-38	0.287763	0.398	0.205	7e-34	7
PTPRC	4.51e-38	0.411636	0.883	0.84	8.41e-34	8
PTPRC	6.74e-38	0.262566	0.918	0.836	1.26e-33	6
WSB1	7.69e-38	0.348831	0.542	0.375	1.43e-33	2
PSME1	7.99e-38	0.820227	0.438	0.287	1.49e-33	8
LYN	8.4e-38	0.608684	0.663	0.531	1.57e-33	8
IRAK3	9.24e-38	1.01251	0.752	0.213	1.72e-33	10
HPSE	1.15e-37	0.533469	0.299	0.043	2.14e-33	10
ADGRE5	1.31e-37	0.403112	0.455	0.272	2.45e-33	6
MCL1	1.66e-37	0.660668	0.657	0.52	3.1e-33	8
TSPO	1.8e-37	1.16763	0.991	0.617	3.35e-33	10
RSBN1	1.81e-37	0.755772	0.35	0.058	3.37e-33	10
EMP3	1.89e-37	0.310302	0.634	0.457	3.52e-33	2
RAC1	2.64e-37	0.523435	0.586	0.512	4.92e-33	1
NKG7	3e-37	0.807222	0.256	0.034	5.59e-33	10
WDR1	3.75e-37	0.26372	0.402	0.207	7e-33	7
S100A9	4.14e-37	0.892028	1	1	7.71e-33	10
ZNF770	6.14e-37	0.502261	0.316	0.193	1.14e-32	2
JUNB	7e-37	0.623459	0.627	0.589	1.3e-32	4
TIMP1	7.57e-37	0.932739	0.744	0.203	1.41e-32	10
ZEB2	8.33e-37	0.670939	0.53	0.113	1.55e-32	10
FGL2	8.45e-37	0.656953	0.643	0.51	1.57e-32	8
SDHC	1.13e-36	0.638503	0.316	0.049	2.1e-32	10
LRRK2	1.13e-36	0.441953	0.692	0.61	2.11e-32	3
FOS	1.27e-36	0.800042	0.706	0.666	2.37e-32	4
PFN1	1.52e-36	0.280072	0.903	0.764	2.84e-32	2
NDUFC2	1.76e-36	0.739736	0.453	0.091	3.29e-32	10
PIM1	1.91e-36	0.592197	0.333	0.053	3.57e-32	10
MKNK1	2.27e-36	0.590297	0.436	0.083	4.23e-32	10
PNRC1	2.46e-36	0.585438	0.588	0.546	4.59e-32	4
CD55	2.59e-36	1.29007	0.923	0.354	4.83e-32	10
FOLR3	2.77e-36	0.424356	0.326	0.197	5.16e-32	0
CYTH4	2.81e-36	0.90088	0.29	0.187	5.25e-32	4
SLC2A3	4.11e-36	1.38047	0.932	0.475	7.65e-32	10
S100A11	4.4e-36	0.300082	0.932	0.951	8.21e-32	4
IL4R	4.56e-36	0.768192	0.59	0.139	8.5e-32	10
YPEL3	4.74e-36	0.548759	0.597	0.516	8.83e-32	5
AL034397.3	7.2e-36	0.323279	0.604	0.355	1.34e-31	7
PSTPIP2	7.99e-36	0.517214	0.267	0.157	1.49e-31	2
PPM1M	1.01e-35	0.551355	0.393	0.071	1.88e-31	10
SMCHD1	1.09e-35	0.317572	0.784	0.703	2.04e-31	3
NUMB	1.41e-35	0.672806	0.377	0.278	2.62e-31	1
SLC6A6	1.61e-35	0.685717	0.356	0.255	2.99e-31	1
RNF149	1.88e-35	0.327353	0.778	0.613	3.5e-31	6
CCR1	2.05e-35	0.547212	0.436	0.083	3.83e-31	10
FPR1	2.15e-35	0.400747	0.744	0.725	4.01e-31	1
LYZ	3.79e-35	0.362856	0.862	0.797	7.07e-31	3
BLOC1S1	4.31e-35	0.285546	0.559	0.322	8.03e-31	7
CLEC7A	4.37e-35	0.71687	0.366	0.211	8.15e-31	8
CHP1	4.44e-35	0.251575	0.272	0.128	8.27e-31	7
RAB27A	6.23e-35	0.385039	0.532	0.374	1.16e-30	2
CD82	6.46e-35	0.530821	0.453	0.09	1.2e-30	10
FBXO9	7.22e-35	0.742485	0.47	0.099	1.35e-30	10
LRRK2	7.82e-35	0.507776	0.668	0.614	1.46e-30	5
FAM107B	8.03e-35	0.273435	0.511	0.287	1.5e-30	7
NABP1	1.18e-34	0.675668	0.42	0.327	2.2e-30	1
BASP1	1.51e-34	0.339842	0.866	0.765	2.82e-30	6
UBE2R2	1.93e-34	0.64609	0.401	0.3	3.6e-30	1
FLOT2	1.95e-34	0.957574	0.744	0.22	3.64e-30	10
CEBPB	1.98e-34	0.709831	0.578	0.546	3.68e-30	4
SLK	2e-34	0.251062	0.269	0.127	3.72e-30	7
SERPINB1	6.24e-34	0.292503	0.708	0.439	1.16e-29	7
ASPH	6.44e-34	0.498613	0.282	0.042	1.2e-29	10
SEC62	6.56e-34	0.361275	0.526	0.369	1.22e-29	2
SP100	8.88e-34	0.901276	0.38	0.245	1.66e-29	8
MXD1	8.96e-34	0.4573	0.67	0.598	1.67e-29	5
ULK1	9.69e-34	0.431663	0.257	0.148	1.81e-29	2
LST1	1.01e-33	0.303125	0.925	0.923	1.88e-29	5
RIPOR2	1.07e-33	0.446299	0.803	0.734	2e-29	8
IRF1	1.36e-33	0.495966	0.583	0.422	2.53e-29	6
MME	1.44e-33	0.394315	0.544	0.359	2.69e-29	6
AC245128.3	1.98e-33	0.423801	0.335	0.211	3.69e-29	2
ASAH1	2.83e-33	0.668869	0.414	0.325	5.28e-29	1
EVI2B	2.98e-33	0.314775	0.845	0.808	5.56e-29	3
GSDMD	3.45e-33	0.478505	0.35	0.062	6.43e-29	10
ARPC5	3.85e-33	0.303378	0.941	0.75	7.18e-29	7
TNFRSF1A	4.52e-33	0.666953	0.324	0.223	8.43e-29	1
CR1	4.65e-33	1.0596	0.932	0.362	8.66e-29	10
KIAA0930	5.9e-33	0.552779	0.333	0.058	1.1e-28	10
TUBA1A	8.32e-33	0.419763	0.615	0.446	1.55e-28	6
CD63	1.34e-32	1.03258	0.846	0.289	2.49e-28	10
LTA4H	1.4e-32	0.994812	0.538	0.134	2.61e-28	10
SAT1	1.43e-32	0.302087	0.85	0.728	2.66e-28	6
NFKBIZ	1.51e-32	0.553039	0.419	0.084	2.81e-28	10
UGCG	1.56e-32	0.465886	0.342	0.06	2.91e-28	10
SLC2A3	1.67e-32	0.325308	0.631	0.457	3.11e-28	2
H3F3B	2.64e-32	0.253754	0.923	0.843	4.92e-28	6
CD44	3.68e-32	1.03581	0.863	0.313	6.86e-28	10
SLC40A1	3.78e-32	0.366891	0.381	0.249	7.05e-28	2
RPL27	4.32e-32	0.355775	0.491	0.338	8.05e-28	2
FAM107B	4.37e-32	0.356899	0.424	0.287	8.15e-28	2
HBB	4.54e-32	1.18084	0.272	0.18	8.45e-28	4
GPAT3	6.84e-32	0.396406	0.337	0.215	1.28e-27	2
LAPTM5	7.84e-32	0.481015	0.704	0.722	1.46e-27	4
CLEC2B	7.86e-32	0.765695	0.26	0.162	1.46e-27	4
NFKBIA	8.12e-32	0.953737	0.29	0.205	1.51e-27	1
CIR1	8.16e-32	0.640472	0.329	0.231	1.52e-27	1
TUBA1A	8.89e-32	0.733205	0.514	0.454	1.66e-27	4
TGFB1	1.07e-31	0.333814	0.6	0.433	1.99e-27	2
CSF2RB	1.58e-31	0.744864	0.401	0.314	2.94e-27	4
HSPA1A	1.74e-31	0.320884	0.607	0.449	3.23e-27	2
RTN3	3.3e-31	0.290857	0.731	0.567	6.16e-27	2
VMP1	3.37e-31	0.330209	0.604	0.416	6.29e-27	6
SMIM25	4.52e-31	0.782054	0.35	0.256	8.43e-27	4
SRSF9	4.54e-31	0.393571	0.363	0.241	8.45e-27	2
ZFP36L2	4.78e-31	0.620076	0.461	0.358	8.91e-27	5
PROK2	5.77e-31	0.505348	0.452	0.338	1.08e-26	3
CD55	5.83e-31	0.513068	0.492	0.345	1.09e-26	6
MFSD14B	6.18e-31	0.449308	0.265	0.16	1.15e-26	2
TUT7	6.82e-31	0.717829	0.283	0.191	1.27e-26	1
CD53	7.01e-31	0.620673	0.417	0.331	1.31e-26	1
RICTOR	7.13e-31	0.709094	0.271	0.179	1.33e-26	1
EVI2A	7.81e-31	0.773227	0.321	0.217	1.46e-26	5
ADGRE5	8.77e-31	0.722959	0.423	0.277	1.64e-26	8
MGAM	9.02e-31	0.498534	0.503	0.35	1.68e-26	6
CFLAR	1.16e-30	0.39827	0.694	0.554	2.17e-26	6
MCTP2	1.31e-30	0.457765	0.309	0.179	2.44e-26	6
SDCBP	1.35e-30	0.425333	0.731	0.711	2.52e-26	5
OTULINL	1.66e-30	0.577576	0.291	0.048	3.09e-26	10
C1orf162	1.72e-30	0.465487	0.272	0.168	3.21e-26	2
ERH	1.82e-30	0.52577	0.299	0.051	3.4e-26	10
UBE2D1	2.28e-30	0.880288	0.316	0.226	4.25e-26	4
LRRC25	2.42e-30	0.645917	0.326	0.231	4.51e-26	1
SERPINB1	2.49e-30	1.11359	0.957	0.455	4.65e-26	10
USB1	4.31e-30	0.438955	0.308	0.053	8.03e-26	10
FFAR2	4.71e-30	0.791268	0.274	0.181	8.79e-26	4
NMI	4.79e-30	0.861331	0.342	0.216	8.93e-26	8
CREB5	5.47e-30	0.562474	0.709	0.197	1.02e-25	10
MXD1	6e-30	0.421334	0.651	0.598	1.12e-25	1
VNN2	6.15e-30	1.01405	1	0.621	1.15e-25	10
RFLNB	6.47e-30	0.680301	0.711	0.558	1.21e-25	9
SNX3	9.42e-30	1.0141	0.786	0.276	1.76e-25	10
PADI4	1.11e-29	0.697287	0.675	0.498	2.07e-25	9
NQO2	1.36e-29	0.37029	0.375	0.25	2.53e-25	2
TUBA4A	1.47e-29	0.625457	0.439	0.346	2.74e-25	3
C19orf38	1.48e-29	0.394435	0.281	0.173	2.77e-25	2
PKM	1.62e-29	0.777997	0.701	0.206	3.02e-25	10
MCTP2	2.08e-29	0.673216	0.667	0.187	3.88e-25	10
COX4I1	2.26e-29	0.351712	0.489	0.348	4.22e-25	2
LRRFIP1	2.28e-29	0.512148	0.631	0.632	4.25e-25	4
RNF13	2.35e-29	0.640234	0.305	0.214	4.38e-25	1
CLEC7A	3.62e-29	0.726098	0.306	0.211	6.75e-25	4
HCK	4.11e-29	0.676027	0.355	0.272	7.66e-25	1
CFLAR	4.42e-29	0.579186	0.58	0.564	8.24e-25	4
CSGALNACT2	4.5e-29	0.379499	0.28	0.173	8.39e-25	2
PCMT1	4.6e-29	0.44618	0.293	0.187	8.58e-25	2
UBE2H	4.73e-29	0.591917	0.427	0.095	8.81e-25	10
MAPK14	4.93e-29	0.906702	0.855	0.302	9.2e-25	10
SAMSN1	6.14e-29	0.771785	0.632	0.182	1.14e-24	10
CST7	6.81e-29	0.311144	0.287	0.175	1.27e-24	2
SMCHD1	7.2e-29	0.291602	0.759	0.705	1.34e-24	1
FAM126B	7.29e-29	0.451419	0.297	0.172	1.36e-24	6
ZFP36L1	1.06e-28	0.303848	0.646	0.455	1.98e-24	6
F5	1.68e-28	0.589554	0.513	0.127	3.14e-24	10
STEAP4	1.71e-28	0.407351	0.595	0.434	3.18e-24	6
KIF1B	1.74e-28	0.407655	0.261	0.16	3.24e-24	2
LYN	1.87e-28	0.339956	0.691	0.526	3.49e-24	6
YPEL3	1.93e-28	0.599681	0.553	0.521	3.59e-24	4
PLSCR1	1.93e-28	0.560695	0.564	0.147	3.6e-24	10
GADD45A	3.45e-28	0.645299	0.41	0.091	6.43e-24	10
MXD1	3.52e-28	0.511815	0.615	0.604	6.56e-24	4
CPPED1	3.75e-28	0.647375	0.555	0.428	6.98e-24	8
GAPT	4.06e-28	0.319534	0.329	0.213	7.56e-24	2
ATP2A3	4.27e-28	0.396334	0.38	0.258	7.97e-24	2
SERPINA1	4.3e-28	0.508757	0.668	0.562	8.02e-24	8
SELPLG	4.35e-28	0.725515	0.684	0.202	8.1e-24	10
PTEN	5.53e-28	0.390417	0.57	0.422	1.03e-23	6
CTBS	6.14e-28	0.602132	0.379	0.292	1.14e-23	1
NAMPT	6.44e-28	1.13391	0.991	0.768	1.2e-23	10
ATM	8.89e-28	0.641466	0.355	0.262	1.66e-23	3
UBE2D1	9.35e-28	0.759341	0.355	0.228	1.74e-23	8
TRAF3IP3	9.48e-28	0.358758	0.25	0.152	1.77e-23	2
TLR2	1.06e-27	0.603796	0.253	0.165	1.98e-23	1
RPS15A	1.27e-27	0.297545	0.611	0.45	2.36e-23	2
VMP1	1.3e-27	0.556358	0.561	0.422	2.43e-23	8
MARCKSL1	1.56e-27	0.651583	0.264	0.155	2.91e-23	6
CFL1	1.57e-27	0.283338	0.863	0.626	2.94e-23	7
ANXA1	1.61e-27	0.888755	0.769	0.258	3e-23	10
HRH2	1.63e-27	0.361617	0.268	0.15	3.04e-23	6
PIK3AP1	1.75e-27	0.716191	0.259	0.176	3.26e-23	1
RPS9	1.76e-27	0.485517	0.545	0.489	3.28e-23	1
RBPJ	1.92e-27	0.723294	0.296	0.214	3.59e-23	1
LITAF	2.18e-27	0.275822	0.897	0.805	4.06e-23	6
SQSTM1	2.76e-27	0.741567	0.251	0.169	5.14e-23	1
NOTCH2	2.83e-27	0.438707	0.254	0.142	5.28e-23	6
STEAP4	2.9e-27	0.540551	0.507	0.438	5.4e-23	1
TPT1	3.02e-27	0.90717	1	0.88	5.64e-23	10
HIST2H2BE	3.51e-27	0.375222	0.26	0.159	6.54e-23	2
PLIN3	3.59e-27	0.596066	0.393	0.087	6.7e-23	10
B4GALT5	4.31e-27	0.566475	0.521	0.135	8.03e-23	10
XPO6	4.49e-27	0.364293	0.373	0.229	8.37e-23	6
NCOA1	5.34e-27	0.655047	0.262	0.178	9.95e-23	1
TLR4	5.76e-27	0.629916	0.692	0.207	1.07e-22	10
DUSP1	6.19e-27	0.307653	0.705	0.545	1.15e-22	6
CTSS	6.28e-27	0.36098	0.882	0.883	1.17e-22	8
PGLYRP1	6.75e-27	0.5386	0.69	0.468	1.26e-22	9
LILRB3	7.18e-27	0.412456	0.517	0.365	1.34e-22	6
BST1	7.48e-27	0.319471	0.407	0.281	1.39e-22	2
FOLR3	7.7e-27	0.566537	0.352	0.205	1.44e-22	7
ARHGAP26	8.5e-27	0.614089	0.32	0.234	1.59e-22	1
ATP5MPL	8.67e-27	0.304518	0.564	0.42	1.62e-22	2
P2RY13	9.72e-27	0.731302	0.375	0.299	1.81e-22	4
JMJD1C	1.01e-26	0.789573	0.356	0.28	1.88e-22	4
CXCR2	1.04e-26	0.347115	0.644	0.538	1.94e-22	5
PLXNC1	1.17e-26	0.411706	0.523	0.376	2.18e-22	6
CKAP4	1.18e-26	0.750158	0.574	0.425	2.19e-22	9
FAM129A	1.26e-26	0.254709	0.531	0.359	2.36e-22	6
NCF2	1.63e-26	0.380777	0.692	0.677	3.04e-22	1
SLC25A37	1.67e-26	0.323356	0.625	0.463	3.11e-22	6
FYB1	1.81e-26	0.371483	0.659	0.589	3.38e-22	5
FOSL2	2.4e-26	0.542241	0.53	0.139	4.48e-22	10
CXCR4	2.46e-26	0.406345	0.58	0.492	4.59e-22	3
S100A11	2.84e-26	0.283562	0.954	0.948	5.28e-22	8
GLUL	3.55e-26	0.443208	0.447	0.3	6.62e-22	6
PADI2	3.67e-26	0.511994	0.624	0.176	6.84e-22	10
CSF2RB	3.69e-26	0.697726	0.439	0.315	6.88e-22	8
JAML	4.05e-26	0.478041	0.623	0.583	7.54e-22	5
RAP1B	6.66e-26	0.737449	0.344	0.271	1.24e-21	1
2024-03-01	6.83e-26	0.620485	0.285	0.194	1.27e-21	3
TLR8	6.99e-26	0.477877	0.556	0.148	1.3e-21	10
CELF2	7.81e-26	0.514492	0.513	0.459	1.46e-21	1
IGSF6	9.35e-26	0.610539	0.565	0.465	1.74e-21	8
STEAP4	1.02e-25	0.5052	0.522	0.439	1.9e-21	5
SERPINA1	1.09e-25	0.304137	0.71	0.556	2.02e-21	6
MPP1	1.2e-25	0.458929	0.504	0.13	2.24e-21	10
DICER1	1.3e-25	0.687695	0.267	0.187	2.43e-21	1
NUP214	1.38e-25	0.499897	0.48	0.388	2.58e-21	3
ST8SIA4	1.54e-25	0.641416	0.27	0.188	2.86e-21	1
NPL	1.57e-25	0.40188	0.47	0.116	2.93e-21	10
CD48	1.58e-25	0.51369	0.538	0.145	2.94e-21	10
LRRK2	1.65e-25	0.338718	0.741	0.608	3.08e-21	6
SELL	1.72e-25	0.480845	0.751	0.694	3.2e-21	8
SULT1A1	2.24e-25	0.377131	0.273	0.174	4.18e-21	2
CSTA	2.45e-25	0.333886	0.445	0.319	4.57e-21	2
SLC25A37	2.72e-25	0.396624	0.578	0.466	5.08e-21	5
CSTB	3.02e-25	0.276509	0.448	0.319	5.63e-21	2
BNIP2	3.55e-25	0.543092	0.718	0.221	6.61e-21	10
ENO1	3.71e-25	0.377498	0.3	0.198	6.91e-21	2
RASSF3	3.85e-25	0.629717	0.387	0.296	7.17e-21	5
SH3BGRL	3.85e-25	0.660131	0.803	0.278	7.17e-21	10
OAZ2	4.71e-25	0.767725	0.275	0.194	8.77e-21	4
PELI1	5.09e-25	0.651922	0.251	0.172	9.49e-21	1
HP	5.22e-25	0.647376	0.547	0.156	9.72e-21	10
RETN	5.66e-25	0.901432	0.59	0.184	1.06e-20	10
YWHAB	6.13e-25	0.266573	0.744	0.591	1.14e-20	2
S100P	7.62e-25	0.651157	0.7	0.556	1.42e-20	9
ABHD17A	7.78e-25	0.538441	0.299	0.059	1.45e-20	10
N4BP1	7.91e-25	0.533751	0.658	0.198	1.48e-20	10
SMAP2	8.72e-25	0.466937	0.532	0.445	1.62e-20	5
AQP9	9e-25	0.605258	0.897	0.32	1.68e-20	10
SSH2	9.46e-25	0.357696	0.321	0.196	1.76e-20	6
EMB	9.52e-25	0.769686	0.574	0.435	1.77e-20	9
JAML	1.08e-24	0.420821	0.622	0.582	2.01e-20	1
ANXA3	1.19e-24	0.794354	0.872	0.325	2.22e-20	10
S100A4	1.32e-24	0.372403	0.969	0.908	2.46e-20	9
RAD23B	1.39e-24	0.453337	0.453	0.113	2.6e-20	10
DUSP1	1.71e-24	0.445316	0.642	0.549	3.18e-20	5
PGAM1	1.84e-24	0.340135	0.339	0.229	3.43e-20	2
RTN3	2.22e-24	0.389725	0.645	0.579	4.14e-20	3
EXOC6	2.26e-24	0.55424	0.487	0.129	4.21e-20	10
ATP6V1G1	2.48e-24	0.635253	0.308	0.231	4.63e-20	1
RAB5IF	2.5e-24	0.28178	0.436	0.309	4.65e-20	2
LTB	2.74e-24	0.321329	0.635	0.487	5.1e-20	6
CLTC	2.84e-24	0.529339	0.607	0.179	5.29e-20	10
CRISPLD2	2.88e-24	0.267821	0.324	0.212	5.37e-20	2
DAPP1	3e-24	0.70267	0.27	0.159	5.59e-20	8
TXN	3.6e-24	0.650146	0.724	0.623	6.72e-20	9
FPR1	3.9e-24	0.399642	0.697	0.732	7.27e-20	4
FAM53C	3.93e-24	0.267437	0.453	0.112	7.32e-20	10
IFITM1	4.13e-24	0.624327	0.266	0.188	7.7e-20	1
PTAFR	4.35e-24	0.658492	0.296	0.22	8.12e-20	1
TOM1	4.51e-24	0.46719	0.265	0.049	8.41e-20	10
FES	4.58e-24	0.512059	0.462	0.119	8.54e-20	10
LAMTOR5	4.77e-24	0.278629	0.381	0.264	8.9e-20	2
TPST2	5.78e-24	0.535942	0.538	0.151	1.08e-19	10
S100A12	6.25e-24	0.905749	1	0.796	1.17e-19	10
FLNA	6.4e-24	0.325071	0.366	0.253	1.19e-19	2
ACAP1	7.12e-24	0.310114	0.295	0.193	1.33e-19	2
STK38	1.03e-23	0.303118	0.322	0.216	1.91e-19	2
ATG16L2	1.05e-23	0.598834	0.288	0.209	1.96e-19	1
MARCKS	1.07e-23	0.517269	0.821	0.303	2e-19	10
AZIN1	1.13e-23	0.370568	0.282	0.185	2.1e-19	2
SNX18	1.13e-23	0.503869	0.504	0.138	2.11e-19	10
OAZ2	1.55e-23	0.668707	0.311	0.196	2.89e-19	8
TNFRSF10C	1.66e-23	0.573776	0.301	0.22	3.09e-19	1
GCA	1.68e-23	0.812403	1	0.775	3.13e-19	10
HNRNPC	1.74e-23	0.523617	0.393	0.316	3.25e-19	1
MYO1F	1.87e-23	0.425019	0.657	0.638	3.48e-19	5
LY96	1.89e-23	0.796474	0.294	0.182	3.52e-19	8
FERMT3	1.94e-23	0.612866	0.641	0.201	3.62e-19	10
CLC	2e-23	0.955229	0.331	0.18	3.73e-19	9
EGLN1	2.03e-23	0.620471	0.264	0.186	3.79e-19	1
CASP4	2.18e-23	0.418064	0.337	0.215	4.07e-19	6
IFNGR1	2.55e-23	0.506664	0.65	0.198	4.75e-19	10
POR	2.72e-23	0.478397	0.265	0.051	5.07e-19	10
PPP4R2	2.85e-23	0.395891	0.53	0.147	5.31e-19	10
FCER1G	3.88e-23	0.838538	0.991	0.682	7.23e-19	10
RAB11FIP1	5e-23	0.547851	0.539	0.521	9.32e-19	4
DGAT2	5.14e-23	0.599567	0.385	0.093	9.57e-19	10
LRRFIP1	5.58e-23	0.308655	0.733	0.622	1.04e-18	6
OAZ1	5.7e-23	0.253455	0.894	0.899	1.06e-18	5
MAP4K4	5.82e-23	0.520452	0.414	0.329	1.08e-18	3
JAML	6.32e-23	0.290446	0.708	0.576	1.18e-18	6
GSTK1	6.72e-23	0.358465	0.282	0.056	1.25e-18	10
UBN1	7.32e-23	0.447974	0.445	0.354	1.36e-18	3
TNFRSF1A	7.57e-23	0.699892	0.304	0.227	1.41e-18	4
PECAM1	7.72e-23	0.730113	0.352	0.281	1.44e-18	4
VMP1	8.07e-23	0.44493	0.513	0.422	1.5e-18	5
PYGL	8.79e-23	0.604166	0.664	0.546	1.64e-18	9
RUNX1	1.02e-22	0.397566	0.308	0.065	1.9e-18	10
VSIR	1.15e-22	0.474835	0.521	0.47	2.15e-18	1
REEP5	1.27e-22	0.290211	0.349	0.24	2.37e-18	2
KIAA1109	1.36e-22	0.285149	0.354	0.242	2.54e-18	2
IFITM1	1.37e-22	0.417137	0.3	0.189	2.54e-18	6
RICTOR	1.37e-22	0.719323	0.291	0.184	2.56e-18	8
HK3	1.48e-22	0.499175	0.385	0.095	2.75e-18	10
NINJ1	1.49e-22	0.596317	0.294	0.217	2.79e-18	1
RNF7	1.51e-22	0.512195	0.385	0.094	2.82e-18	10
FCER1G	1.69e-22	0.423658	0.694	0.682	3.15e-18	1
SMAP2	2.12e-22	0.543024	0.558	0.446	3.95e-18	8
FGFR1OP2	2.63e-22	0.378936	0.462	0.123	4.9e-18	10
DYSF	2.87e-22	0.522263	0.59	0.179	5.36e-18	10
ATP6V1B2	3.04e-22	0.595391	0.333	0.26	5.68e-18	1
PRKCB	3.19e-22	0.328454	0.518	0.376	5.94e-18	6
SNX3	3.62e-22	0.281822	0.379	0.265	6.74e-18	2
PCYT1A	3.92e-22	0.469688	0.385	0.095	7.3e-18	10
CYSTM1	3.94e-22	0.254061	0.494	0.357	7.35e-18	2
ST8SIA4	4.39e-22	0.632056	0.277	0.19	8.18e-18	5
GNG2	5.15e-22	0.53398	0.378	0.296	9.61e-18	3
CASP4	5.31e-22	0.721294	0.328	0.218	9.9e-18	8
XPO6	5.79e-22	0.520554	0.312	0.23	1.08e-17	1
C9orf72	6.93e-22	0.386368	0.35	0.082	1.29e-17	10
ISG20	1.02e-21	0.356887	0.284	0.175	1.91e-17	6
LIN7A	1.04e-21	0.416435	0.419	0.109	1.94e-17	10
TYMP	1.21e-21	0.355192	0.523	0.387	2.26e-17	6
YWHAZ	1.24e-21	0.258006	0.66	0.525	2.31e-17	2
CSGALNACT1	1.28e-21	0.366265	0.256	0.05	2.38e-17	10
SAT1	1.37e-21	0.4594	0.758	0.736	2.56e-17	5
LCP1	1.52e-21	0.298853	0.81	0.804	2.84e-17	5
FUT7	1.68e-21	0.433394	0.368	0.09	3.12e-17	10
PPP1CB	1.87e-21	0.427567	0.632	0.2	3.49e-17	10
TPR	1.88e-21	0.643347	0.274	0.203	3.51e-17	1
MBOAT7	2.04e-21	0.299833	0.45	0.308	3.8e-17	6
ITGAX	2.12e-21	0.448402	0.573	0.172	3.95e-17	10
IGF2R	2.91e-21	0.344805	0.569	0.441	5.43e-17	6
TRIB1	3.16e-21	0.419681	0.299	0.065	5.89e-17	10
TAPBP	3.32e-21	0.54166	0.769	0.272	6.2e-17	10
TLR2	3.6e-21	0.657318	0.25	0.169	6.71e-17	5
NDUFA1	4.43e-21	0.254211	0.466	0.343	8.26e-17	2
FAM129A	4.43e-21	0.594053	0.915	0.37	8.26e-17	10
LAMTOR4	4.66e-21	0.397635	0.642	0.622	8.69e-17	5
COX6C	4.76e-21	0.485168	0.265	0.055	8.87e-17	10
SPAG9	4.9e-21	0.610436	0.303	0.231	9.14e-17	1
ZFAND5	5.4e-21	0.441657	0.496	0.142	1.01e-16	10
TRIM25	5.75e-21	0.358332	0.359	0.087	1.07e-16	10
MCL1	6.44e-21	0.275426	0.656	0.518	1.2e-16	6
SLC40A1	6.76e-21	0.651292	0.735	0.262	1.26e-16	10
KLHL2	7.22e-21	0.480873	0.444	0.123	1.35e-16	10
UBE2D3	8.4e-21	0.470412	0.51	0.468	1.57e-16	1
VPS35	8.45e-21	0.37935	0.402	0.105	1.58e-16	10
CAMKK2	1.04e-20	0.332813	0.305	0.211	1.94e-16	2
FNDC3B	1.07e-20	0.369289	0.47	0.132	2e-16	10
FCGRT	1.09e-20	0.552396	0.362	0.293	2.03e-16	1
ZNF106	1.15e-20	0.258529	0.443	0.326	2.14e-16	2
MYL6	1.2e-20	0.352233	0.956	0.904	2.24e-16	9
ACTB	1.46e-20	0.454722	1	0.994	2.72e-16	10
KIAA1551	1.54e-20	0.330904	0.601	0.518	2.87e-16	3
IGKC	1.56e-20	0.37378	0.342	0.082	2.91e-16	10
TNFAIP8	1.82e-20	0.327513	0.292	0.2	3.39e-16	2
NCF2	1.96e-20	0.374982	0.721	0.676	3.65e-16	8
ANXA6	1.96e-20	0.402225	0.282	0.061	3.65e-16	10
UBE2R2	2.02e-20	0.703256	0.364	0.307	3.77e-16	4
CTSD	2.31e-20	0.365937	0.553	0.468	4.3e-16	3
XPO6	2.39e-20	0.699494	0.301	0.233	4.45e-16	4
TESC	2.7e-20	0.456736	0.41	0.111	5.04e-16	10
MXD1	2.94e-20	0.252763	0.721	0.594	5.47e-16	6
LIMK2	2.95e-20	0.332266	0.393	0.102	5.51e-16	10
TNFSF10	3.07e-20	0.292316	0.424	0.295	5.72e-16	6
AP2S1	3.8e-20	0.331797	0.376	0.096	7.08e-16	10
BASP1	3.82e-20	0.723788	0.983	0.772	7.13e-16	10
DDX3X	4.89e-20	0.499757	0.464	0.413	9.12e-16	1
CSGALNACT2	6.19e-20	0.60429	0.564	0.184	1.15e-15	10
NCKAP1L	6.37e-20	0.426876	0.462	0.133	1.19e-15	10
KIAA1551	6.77e-20	0.441365	0.566	0.523	1.26e-15	4
PROK2	7.39e-20	0.712033	0.846	0.347	1.38e-15	10
TMEM154	7.51e-20	0.436006	0.676	0.608	1.4e-15	8
PGD	8.09e-20	0.675232	0.906	0.392	1.51e-15	10
NFE2	8.89e-20	0.539829	0.667	0.231	1.66e-15	10
RANBP2	9.66e-20	0.452702	0.291	0.066	1.8e-15	10
MAPK14	1.04e-19	0.257899	0.402	0.293	1.94e-15	2
R3HDM4	1.08e-19	0.631896	0.394	0.341	2.01e-15	4
HMGB2	1.1e-19	0.366242	0.65	0.566	2.06e-15	3
ABTB1	1.12e-19	0.422735	0.572	0.52	2.09e-15	5
UBE2F	1.12e-19	0.610863	0.274	0.061	2.09e-15	10
G0S2	1.15e-19	0.428682	0.339	0.232	2.14e-15	6
RPS6KA1	1.19e-19	0.363879	0.607	0.194	2.21e-15	10
RHOB	1.2e-19	0.375281	0.303	0.195	2.23e-15	6
PPP2R5A	1.22e-19	0.474989	0.426	0.351	2.28e-15	3
UBE2B	1.32e-19	0.494881	0.577	0.49	2.46e-15	8
NUMB	1.48e-19	0.309482	0.404	0.281	2.76e-15	6
BASP1	1.5e-19	0.398359	0.753	0.777	2.79e-15	1
GAPDH	1.52e-19	0.499239	0.743	0.627	2.84e-15	9
CCND3	1.55e-19	0.295394	0.336	0.237	2.9e-15	2
FAM45A	1.68e-19	0.575341	0.259	0.189	3.13e-15	1
RABAC1	1.68e-19	0.463539	0.598	0.194	3.14e-15	10
EIF1	1.79e-19	0.317407	0.768	0.793	3.34e-15	5
CCDC88B	1.8e-19	0.272653	0.376	0.269	3.36e-15	2
FOS	1.95e-19	0.623869	0.682	0.668	3.64e-15	1
ADAM10	2.02e-19	0.414996	0.538	0.167	3.77e-15	10
UBQLN2	2.05e-19	0.329309	0.308	0.072	3.81e-15	10
SPI1	2.17e-19	0.306343	0.594	0.468	4.05e-15	6
MAP2K6	2.25e-19	0.45713	0.402	0.11	4.2e-15	10
TALDO1	2.36e-19	0.272979	0.737	0.697	4.4e-15	3
ZYX	2.65e-19	0.424495	0.803	0.291	4.95e-15	10
PCNX1	2.68e-19	0.541879	0.32	0.242	4.99e-15	3
MXD1	2.72e-19	0.419681	0.675	0.6	5.07e-15	8
ABHD5	2.94e-19	0.562034	0.299	0.229	5.48e-15	1
LY96	3.72e-19	0.520178	0.265	0.181	6.94e-15	5
NIN	3.85e-19	0.253699	0.453	0.34	7.18e-15	2
FGR	3.86e-19	0.406644	0.5	0.381	7.19e-15	6
USP15	4.03e-19	0.292601	0.543	0.411	7.51e-15	6
TNFSF13B	4.11e-19	0.430255	0.692	0.243	7.67e-15	10
CD93	4.68e-19	0.511282	0.381	0.316	8.73e-15	1
NAPRT	4.69e-19	0.454508	0.316	0.078	8.74e-15	10
SH3GLB1	4.89e-19	0.578668	0.838	0.336	9.11e-15	10
ABHD2	5.74e-19	0.539336	0.256	0.187	1.07e-14	1
QSOX1	6.17e-19	0.456129	0.359	0.094	1.15e-14	10
RBM47	6.46e-19	0.582868	0.264	0.196	1.2e-14	1
COL4A3BP	6.81e-19	0.342741	0.607	0.199	1.27e-14	10
TNFRSF1A	7.56e-19	0.66033	0.33	0.229	1.41e-14	8
KLF2	8.2e-19	0.254828	0.634	0.507	1.53e-14	6
PAG1	9.74e-19	0.369105	0.393	0.108	1.82e-14	10
CDC40	9.92e-19	0.33441	0.359	0.094	1.85e-14	10
LY96	1.02e-18	0.70495	0.251	0.181	1.9e-14	4
PHF21A	1.03e-18	0.449737	0.444	0.13	1.91e-14	10
UBC	1.05e-18	0.397549	0.645	0.67	1.95e-14	4
MYH9	1.2e-18	0.372306	0.606	0.558	2.24e-14	3
HCK	1.25e-18	0.355413	0.387	0.273	2.33e-14	6
SP110	1.25e-18	0.516706	0.324	0.254	2.34e-14	1
LILRB3	1.29e-18	0.471019	0.429	0.37	2.41e-14	1
ORAI2	1.32e-18	0.261897	0.326	0.23	2.47e-14	2
SORL1	1.35e-18	0.478815	0.659	0.612	2.52e-14	8
CALM2	1.38e-18	0.457722	0.521	0.495	2.58e-14	1
SELENOF	1.39e-18	0.376696	0.385	0.105	2.6e-14	10
TUT7	1.44e-18	0.669454	0.295	0.196	2.69e-14	8
BCL6	1.48e-18	0.54574	0.786	0.309	2.75e-14	10
SEPHS2	1.51e-18	0.343533	0.325	0.081	2.81e-14	10
BAZ1A	1.57e-18	0.627812	0.355	0.3	2.92e-14	1
NCF2	1.67e-18	0.388039	0.648	0.683	3.12e-14	4
DSE	1.68e-18	0.344405	0.316	0.078	3.13e-14	10
UBE2B	1.8e-18	0.556652	0.505	0.495	3.35e-14	4
MAPRE1	1.85e-18	0.309738	0.393	0.108	3.45e-14	10
RHOB	1.87e-18	0.591957	0.263	0.195	3.49e-14	1
G6PD	2.16e-18	0.258723	0.283	0.194	4.02e-14	2
QKI	2.22e-18	0.511925	0.292	0.225	4.14e-14	1
PPP1CB	2.27e-18	0.560087	0.26	0.194	4.24e-14	1
FLOT1	2.27e-18	0.477479	0.513	0.164	4.24e-14	10
TUBA1A	2.36e-18	0.640913	0.94	0.457	4.4e-14	10
SEMA4A	2.94e-18	0.365906	0.453	0.135	5.49e-14	10
ADD3	3.5e-18	0.49708	0.392	0.321	6.51e-14	3
ITGAX	4.15e-18	0.335672	0.264	0.167	7.73e-14	6
IGF2R	4.65e-18	0.482829	0.499	0.447	8.67e-14	5
LITAF	4.74e-18	0.331644	0.824	0.812	8.84e-14	8
EIF1	4.83e-18	0.281555	0.777	0.793	9e-14	1
RGS2	5.43e-18	0.31797	0.821	0.754	1.01e-13	8
FAM160B1	5.4e-18	0.267868	0.325	0.082	1.01e-13	10
ANP32A	5.5e-18	0.355348	0.728	0.733	1.03e-13	5
FAR1	6.21e-18	0.252933	0.323	0.228	1.16e-13	2
CARD6	7.19e-18	0.41224	0.265	0.061	1.34e-13	10
OSCAR	7.76e-18	0.40857	0.462	0.141	1.45e-13	10
ZFP36	1.04e-17	0.702974	0.345	0.286	1.93e-13	4
OGFRL1	1.11e-17	0.481041	0.418	0.361	2.08e-13	1
CKLF	1.16e-17	0.382935	0.59	0.539	2.15e-13	3
PPP1R3B	1.24e-17	0.255859	0.427	0.124	2.32e-13	10
GLUL	1.52e-17	0.513048	0.412	0.306	2.83e-13	8
ANPEP	1.53e-17	0.517707	0.319	0.244	2.85e-13	3
LILRA5	1.55e-17	0.444741	0.289	0.193	2.89e-13	6
SMIM25	1.63e-17	0.280091	0.375	0.257	3.03e-13	6
ADGRG3	1.69e-17	0.488876	0.547	0.184	3.15e-13	10
C9orf16	1.78e-17	0.262558	0.339	0.242	3.31e-13	2
ACSL1	2.01e-17	0.62462	0.915	0.43	3.74e-13	10
SLC16A3	2.08e-17	0.416946	0.795	0.298	3.87e-13	10
PNRC1	2.14e-17	0.426867	0.577	0.548	3.99e-13	5
IER2	2.38e-17	0.401896	0.645	0.63	4.44e-13	1
LRP10	2.43e-17	0.307086	0.469	0.349	4.53e-13	6
ANPEP	2.55e-17	0.29247	0.709	0.25	4.75e-13	10
FOLR3	2.66e-17	0.421849	0.59	0.213	4.95e-13	10
STEAP4	2.95e-17	0.528736	0.471	0.444	5.5e-13	4
TRIM38	2.98e-17	0.681411	0.254	0.166	5.56e-13	8
PRCP	3.55e-17	0.423803	0.385	0.11	6.61e-13	10
SHKBP1	3.56e-17	0.328434	0.564	0.188	6.63e-13	10
CXCR1	3.7e-17	0.71214	0.283	0.222	6.9e-13	4
CAT	4.04e-17	0.276307	0.304	0.217	7.54e-13	2
BAZ1A	4.17e-17	0.57003	0.752	0.304	7.77e-13	10
RAC1	4.23e-17	0.52561	0.517	0.522	7.89e-13	4
SNX2	4.61e-17	0.315975	0.291	0.072	8.59e-13	10
ICAM3	4.79e-17	0.410765	0.565	0.537	8.93e-13	5
PILRA	5.2e-17	0.318789	0.344	0.238	9.69e-13	6
LILRB3	5.22e-17	0.571969	0.863	0.374	9.73e-13	10
CALM3	5.32e-17	0.263238	0.573	0.19	9.92e-13	10
CYBB	5.36e-17	0.590363	0.527	0.391	1e-12	9
KIAA1551	5.4e-17	0.357444	0.621	0.521	1.01e-12	8
SH3GLB1	5.82e-17	0.298912	0.445	0.329	1.08e-12	6
CAP1	6.83e-17	0.257038	0.823	0.783	1.27e-12	3
EFHD2	8.58e-17	0.514355	0.541	0.552	1.6e-12	4
CXCR1	9.07e-17	0.640475	0.318	0.223	1.69e-12	8
C16orf72	9.54e-17	0.326565	0.581	0.197	1.78e-12	10
QKI	1.01e-16	0.303197	0.33	0.225	1.88e-12	6
RBM25	1.02e-16	0.565528	0.268	0.206	1.89e-12	1
ADIPOR1	1.06e-16	0.272407	0.444	0.136	1.97e-12	10
LRRK2	1.12e-16	0.346396	0.686	0.614	2.08e-12	8
TAPBP	1.17e-16	0.525549	0.328	0.268	2.19e-12	1
GPCPD1	1.2e-16	0.649773	0.28	0.223	2.24e-12	1
FCER1G	1.27e-16	0.299567	0.759	0.677	2.36e-12	6
GPR84	1.32e-16	0.318863	0.282	0.07	2.46e-12	10
ENO1	1.43e-16	0.486445	0.581	0.208	2.67e-12	10
JAK2	1.47e-16	0.416617	0.47	0.151	2.74e-12	10
NT5C3A	1.55e-16	0.267744	0.393	0.115	2.89e-12	10
GLT1D1	1.56e-16	0.402813	0.253	0.167	2.91e-12	6
TMCO3	1.6e-16	0.296958	0.282	0.07	2.99e-12	10
FBXW2	1.61e-16	0.369741	0.274	0.067	3.01e-12	10
SUMO1	1.66e-16	0.280727	0.402	0.119	3.1e-12	10
MBOAT2	1.69e-16	0.307261	0.41	0.123	3.15e-12	10
PKN2	1.83e-16	0.489648	0.319	0.258	3.41e-12	1
BCAP31	1.94e-16	0.356892	0.427	0.132	3.62e-12	10
GTF2A2	2.04e-16	0.3046	0.308	0.081	3.8e-12	10
AC004687.1	2.04e-16	0.432197	0.556	0.193	3.81e-12	10
CCDC69	2.33e-16	0.322326	0.333	0.091	4.34e-12	10
DENND3	2.4e-16	0.328749	0.312	0.212	4.47e-12	6
GTF2I	2.41e-16	0.420564	0.47	0.409	4.5e-12	3
GIMAP4	2.48e-16	0.722811	0.25	0.166	4.63e-12	8
RALGAPA2	2.57e-16	0.375886	0.35	0.099	4.79e-12	10
TIMP1	2.63e-16	0.394214	0.292	0.199	4.9e-12	6
WSB1	2.69e-16	0.653527	0.88	0.392	5.01e-12	10
LTB	2.72e-16	0.414885	0.522	0.496	5.06e-12	1
ANPEP	2.72e-16	0.29467	0.349	0.244	5.08e-12	6
DHRS7	2.84e-16	0.456263	0.416	0.348	5.29e-12	3
IL17RA	2.93e-16	0.405013	0.504	0.449	5.46e-12	3
RAB31	3.16e-16	0.568977	0.829	0.362	5.9e-12	10
TSNAX	3.16e-16	0.389066	0.359	0.103	5.9e-12	10
STK17B	3.31e-16	0.305321	0.492	0.381	6.16e-12	6
CR1	3.9e-16	0.352547	0.438	0.357	7.28e-12	3
IFNGR1	3.91e-16	0.539277	0.254	0.193	7.29e-12	1
UBE2J1	3.98e-16	0.275707	0.462	0.147	7.42e-12	10
RNF149	4.17e-16	0.375345	0.675	0.624	7.78e-12	8
UBN1	4.2e-16	0.351124	0.464	0.356	7.82e-12	6
KCNJ15	4.23e-16	0.632663	0.268	0.206	7.88e-12	4
MARCKS	4.3e-16	0.722802	0.35	0.301	8.02e-12	4
SARAF	4.45e-16	0.500356	0.326	0.266	8.3e-12	1
DAZAP2	4.8e-16	0.406761	0.577	0.549	8.95e-12	5
G0S2	4.86e-16	0.998249	0.286	0.234	9.06e-12	1
MBOAT7	5.22e-16	0.509628	0.411	0.314	9.73e-12	8
DEFA3	5.45e-16	0.524352	0.62	0.612	1.02e-11	5
SFPQ	6.5e-16	0.380407	0.368	0.108	1.21e-11	10
SCAF11	6.78e-16	0.473535	0.412	0.366	1.26e-11	1
FGR	7.08e-16	0.453364	0.431	0.385	1.32e-11	1
ACAP1	8.99e-16	0.345044	0.581	0.203	1.68e-11	10
CRBN	9.59e-16	0.311038	0.265	0.066	1.79e-11	10
UBE2D3	1.05e-15	0.402293	0.546	0.469	1.96e-11	8
S100A8	1.06e-15	0.544534	1	0.999	1.98e-11	10
TYROBP	1.15e-15	0.251234	0.836	0.872	2.15e-11	5
MFSD1	1.25e-15	0.267754	0.308	0.083	2.34e-11	10
IER2	1.66e-15	0.519299	0.613	0.634	3.09e-11	4
WDR26	1.8e-15	0.344142	0.513	0.174	3.35e-11	10
TMEM154	1.91e-15	0.309051	0.638	0.61	3.56e-11	5
SLC25A37	2.26e-15	0.430186	0.932	0.474	4.21e-11	10
LRG1	2.36e-15	0.26842	0.513	0.174	4.4e-11	10
SDCBP	2.44e-15	0.349101	0.68	0.717	4.55e-11	4
CAB39	2.66e-15	0.407536	0.598	0.221	4.95e-11	10
PFKFB2	3.24e-15	0.446781	0.291	0.079	6.04e-11	10
GNAQ	3.27e-15	0.412267	0.641	0.244	6.09e-11	10
IFNGR2	3.39e-15	0.27764	0.423	0.317	6.32e-11	6
NEDD8	3.39e-15	0.330444	0.504	0.172	6.33e-11	10
APBB1IP	3.66e-15	0.296526	0.421	0.316	6.83e-11	6
CYP4F3	3.89e-15	0.438285	0.717	0.633	7.25e-11	9
LCP2	4.01e-15	0.513991	0.269	0.211	7.47e-11	1
SELL	4.03e-15	0.316045	0.7	0.697	7.52e-11	5
CREB5	4.46e-15	0.525822	0.267	0.193	8.31e-11	5
SSH2	4.57e-15	0.678734	0.255	0.2	8.52e-11	4
ZC3HAV1	5e-15	0.259761	0.282	0.074	9.31e-11	10
WIPF1	5.56e-15	0.416351	0.539	0.514	1.04e-10	5
USP15	5.58e-15	0.484345	0.495	0.417	1.04e-10	8
NCOA4	5.91e-15	0.31255	0.516	0.414	1.1e-10	6
SIRPA	6.32e-15	0.363802	0.496	0.171	1.18e-10	10
TMEM127	6.39e-15	0.282816	0.35	0.103	1.19e-10	10
SYNE1	6.63e-15	0.747383	0.483	0.37	1.24e-10	9
NCF1	6.68e-15	0.340508	0.89	0.835	1.25e-10	9
PRDX6	7.23e-15	0.307306	0.256	0.065	1.35e-10	10
LINC01001	7.39e-15	0.28261	0.402	0.126	1.38e-10	10
GNAI3	7.78e-15	0.542146	0.279	0.224	1.45e-10	1
CD164	7.77e-15	0.379586	0.573	0.21	1.45e-10	10
CTSD	8.45e-15	0.660107	0.906	0.475	1.57e-10	10
CORO1A	8.82e-15	0.289798	0.698	0.661	1.64e-10	3
APOBEC3A	9.63e-15	0.638492	0.326	0.247	1.79e-10	8
RIOK3	1.05e-14	0.297232	0.26	0.185	1.95e-10	2
ATP5PB	1.06e-14	0.264195	0.376	0.115	1.98e-10	10
ANKRD12	1.25e-14	0.536456	0.334	0.281	2.33e-10	1
ZFP36L2	1.3e-14	0.594157	0.4	0.365	2.43e-10	4
TMX4	1.33e-14	0.452334	0.328	0.26	2.48e-10	3
TMEM50A	1.52e-14	0.502529	0.302	0.246	2.84e-10	1
RALB	1.82e-14	0.284352	0.297	0.206	3.39e-10	6
TLR4	1.9e-14	0.276063	0.296	0.203	3.55e-10	6
TNFRSF1B	1.93e-14	0.548799	0.368	0.323	3.6e-10	4
BACH1	2.06e-14	0.680575	0.262	0.208	3.84e-10	4
AOAH	2.13e-14	0.259179	0.41	0.132	3.98e-10	10
JMJD1C	2.17e-14	0.539709	0.368	0.282	4.04e-10	8
USP10	2.21e-14	0.528062	0.473	0.434	4.12e-10	5
BCL2A1	2.22e-14	0.514448	0.821	0.378	4.14e-10	10
GABARAPL2	2.26e-14	0.497135	0.821	0.358	4.21e-10	10
ADAR	2.27e-14	0.282582	0.479	0.374	4.23e-10	6
BCL2A1	2.32e-14	0.284084	0.481	0.372	4.32e-10	6
ENTPD1	2.36e-14	0.382574	0.274	0.19	4.41e-10	6
ACSL1	2.48e-14	0.305419	0.496	0.425	4.63e-10	3
VAPA	2.61e-14	0.300927	0.441	0.337	4.86e-10	6
GAPT	2.65e-14	0.522735	0.282	0.22	4.93e-10	3
P2RY13	2.78e-14	0.502928	0.387	0.302	5.19e-10	8
PILRA	2.9e-14	0.516583	0.296	0.24	5.41e-10	1
HPCAL1	2.9e-14	0.322547	0.299	0.084	5.41e-10	10
SPI1	2.97e-14	0.359269	0.502	0.475	5.53e-10	1
TSPO	3.41e-14	0.453742	0.708	0.616	6.35e-10	9
SLC11A1	3.51e-14	0.531498	0.803	0.356	6.54e-10	10
VAPA	3.59e-14	0.391274	0.812	0.343	6.69e-10	10
NABP1	3.93e-14	0.258124	0.438	0.33	7.33e-10	6
SERPINA1	4.25e-14	0.551577	0.974	0.566	7.93e-10	10
SORL1	4.26e-14	0.286612	0.631	0.613	7.95e-10	5
IL2RG	4.67e-14	0.33927	0.726	0.287	8.71e-10	10
XPO6	5.84e-14	0.542344	0.322	0.235	1.09e-09	8
LILRB3	6.66e-14	0.548554	0.4	0.375	1.24e-09	4
GRAMD1A	6.64e-14	0.353161	0.333	0.101	1.24e-09	10
LAPTM4A	6.97e-14	0.298993	0.325	0.096	1.3e-09	10
COTL1	7.4e-14	0.343795	0.681	0.724	1.38e-09	4
ABHD2	7.62e-14	0.25482	0.278	0.188	1.42e-09	6
TUBA1A	7.92e-14	0.38946	0.536	0.455	1.48e-09	8
PICALM	8.17e-14	0.255991	0.375	0.271	1.52e-09	6
UBA52	9.03e-14	0.362931	0.622	0.632	1.68e-09	5
TALDO1	9.2e-14	0.313629	0.685	0.703	1.71e-09	5
VIM	9.41e-14	0.561854	1	0.765	1.75e-09	10
C4orf3	1.03e-13	0.545298	0.363	0.318	1.92e-09	1
LINC01506	1.07e-13	0.557027	0.275	0.223	1.99e-09	1
DMXL2	1.1e-13	0.266607	0.253	0.17	2.04e-09	6
KDM6B	1.11e-13	0.261136	0.425	0.321	2.08e-09	6
MMP25	1.21e-13	0.268055	0.744	0.295	2.25e-09	10
CAST	1.21e-13	0.410651	0.632	0.251	2.25e-09	10
RNF141	1.22e-13	0.300682	0.256	0.174	2.27e-09	6
TAPBP	1.24e-13	0.288614	0.368	0.267	2.32e-09	6
EPB41	1.3e-13	0.558485	0.295	0.233	2.42e-09	5
SEMA4D	1.32e-13	0.52376	0.273	0.208	2.47e-09	5
RAB6A	1.32e-13	0.36469	0.274	0.076	2.47e-09	10
CEBPB	1.34e-13	0.353592	0.575	0.546	2.49e-09	5
ABTB1	1.37e-13	0.297097	0.57	0.519	2.56e-09	3
ARL6IP5	1.39e-13	0.32486	0.624	0.246	2.59e-09	10
FGL2	1.41e-13	0.448228	0.519	0.519	2.62e-09	4
LGALS3	1.42e-13	0.428744	0.376	0.125	2.64e-09	10
SELPLG	1.73e-13	0.324062	0.285	0.198	3.22e-09	6
CTSD	1.87e-13	0.67485	0.541	0.475	3.49e-09	9
BID	1.91e-13	0.562295	0.265	0.217	3.56e-09	1
WIPF1	2.08e-13	0.355906	0.536	0.513	3.88e-09	1
RBM47	2.18e-13	0.470696	0.265	0.198	4.07e-09	5
LRPAP1	2.49e-13	0.29462	0.265	0.073	4.65e-09	10
BST1	2.57e-13	0.444796	0.349	0.29	4.79e-09	3
FAM45A	2.57e-13	0.310913	0.277	0.191	4.79e-09	6
GRN	2.61e-13	0.454827	0.795	0.358	4.86e-09	10
BACH1	2.99e-13	0.509686	0.291	0.208	5.58e-09	8
IL1RN	3.48e-13	0.341649	0.41	0.139	6.49e-09	10
IRF1	3.49e-13	0.570871	0.446	0.435	6.51e-09	4
LCP1	3.5e-13	0.517729	1	0.804	6.53e-09	10
NQO2	3.78e-13	0.486702	0.317	0.259	7.05e-09	3
RNF11	3.85e-13	0.294403	0.265	0.073	7.18e-09	10
EIF4G3	3.99e-13	0.300232	0.333	0.104	7.44e-09	10
PYCARD	4.38e-13	0.369012	0.477	0.427	8.17e-09	3
CHPT1	4.39e-13	0.36341	0.342	0.109	8.18e-09	10
STAT5B	4.69e-13	0.261581	0.462	0.164	8.74e-09	10
FPR2	4.83e-13	0.504742	0.412	0.376	9.01e-09	1
RAF1	5.05e-13	0.552295	0.302	0.241	9.42e-09	5
CNBP	5.35e-13	0.480514	0.347	0.299	9.97e-09	1
NORAD	5.84e-13	0.381455	0.419	0.147	1.09e-08	10
SLC2A3	6.17e-13	0.254139	0.574	0.469	1.15e-08	6
MBP	6.54e-13	0.486467	0.439	0.368	1.22e-08	8
PSMB9	7.27e-13	0.451909	0.344	0.294	1.36e-08	1
NCOA4	7.28e-13	0.425456	0.495	0.418	1.36e-08	8
GLUL	7.94e-13	0.415511	0.709	0.31	1.48e-08	10
MIDN	9.1e-13	0.489196	0.315	0.266	1.7e-08	1
AC245128.3	1.07e-12	0.352871	0.573	0.224	2e-08	10
GBA	1.08e-12	0.322596	0.359	0.119	2.02e-08	10
BST1	1.11e-12	0.39717	0.692	0.293	2.06e-08	10
RBPJ	1.14e-12	0.320024	0.564	0.222	2.12e-08	10
JUND	1.17e-12	0.496523	0.403	0.369	2.19e-08	4
FMNL1	1.21e-12	0.259645	0.484	0.389	2.25e-08	6
MYO1F	1.26e-12	0.27623	0.637	0.64	2.35e-08	1
SMIM25	1.28e-12	0.519194	0.347	0.261	2.38e-08	8
TAGAP	1.35e-12	0.623137	0.25	0.176	2.52e-08	8
JAML	1.59e-12	0.401216	0.566	0.59	2.96e-08	4
RHOA	1.6e-12	0.31293	0.556	0.543	2.98e-08	1
LIMD2	1.65e-12	0.400465	0.359	0.3	3.08e-08	3
KPNB1	1.72e-12	0.261026	0.361	0.267	3.2e-08	6
PLEK	1.78e-12	0.257155	0.546	0.447	3.33e-08	6
FAR1	1.93e-12	0.29771	0.598	0.238	3.6e-08	10
ETS2	2.02e-12	0.2949	0.316	0.1	3.76e-08	10
PICALM	2.36e-12	0.436201	0.322	0.274	4.41e-08	1
SARAF	2.56e-12	0.459633	0.324	0.268	4.77e-08	5
RAC1	2.69e-12	0.347663	0.538	0.52	5.02e-08	5
FPR1	2.9e-12	0.281366	0.744	0.727	5.4e-08	8
USP15	2.94e-12	0.5348	0.434	0.42	5.48e-08	4
KPNB1	2.96e-12	0.554355	0.346	0.27	5.52e-08	8
CTSH	3.18e-12	0.260789	0.291	0.089	5.93e-08	10
SRRM2	3.32e-12	0.520679	0.294	0.251	6.19e-08	1
ATP5F1E	3.34e-12	0.30627	0.921	0.918	6.23e-08	9
SGTB	3.37e-12	0.255804	0.256	0.074	6.28e-08	10
ATP6V0D1	3.46e-12	0.296789	0.701	0.295	6.46e-08	10
MBOAT7	3.69e-12	0.31327	0.744	0.317	6.89e-08	10
CRISPLD2	3.75e-12	0.314232	0.3	0.219	7e-08	6
LSP1	3.91e-12	0.259197	0.613	0.575	7.28e-08	3
TIMP1	3.9e-12	0.675949	0.256	0.201	7.28e-08	5
RNASET2	3.91e-12	0.435409	0.514	0.458	7.29e-08	8
UBC	4.09e-12	0.30432	0.66	0.668	7.62e-08	5
LYPLA1	4.15e-12	0.286187	0.359	0.121	7.74e-08	10
PECAM1	4.46e-12	0.435865	0.344	0.283	8.31e-08	5
CCNL1	4.95e-12	0.666876	0.31	0.272	9.23e-08	4
DYSF	5.23e-12	0.319005	0.25	0.176	9.74e-08	6
CDC42SE1	6.08e-12	0.432439	0.399	0.365	1.13e-07	1
ICAM3	6.48e-12	0.25916	0.574	0.535	1.21e-07	3
CST3	6.64e-12	0.402641	0.294	0.232	1.24e-07	3
BLOC1S1	8.03e-12	0.442739	0.735	0.337	1.5e-07	10
CFL1	8.16e-12	0.520409	0.983	0.64	1.52e-07	10
TNFSF14	9.39e-12	0.321879	0.253	0.179	1.75e-07	6
BTK	9.49e-12	0.264094	0.256	0.075	1.77e-07	10
PLP2	9.53e-12	0.360935	0.564	0.229	1.78e-07	10
UQCRH	9.62e-12	0.255868	0.299	0.094	1.79e-07	10
TLN1	9.76e-12	0.272185	0.504	0.415	1.82e-07	6
C4orf3	9.97e-12	0.314135	0.726	0.321	1.86e-07	10
ASAP1	1.03e-11	0.26598	0.326	0.242	1.91e-07	6
CLEC7A	1.05e-11	0.383528	0.283	0.215	1.96e-07	5
CYTH4	1.12e-11	0.443421	0.272	0.193	2.08e-07	8
RBX1	1.23e-11	0.29555	0.299	0.096	2.29e-07	10
CREBRF	1.24e-11	0.611932	0.278	0.233	2.31e-07	4
MYO1F	1.25e-11	0.377946	0.597	0.645	2.34e-07	4
IGF2R	1.29e-11	0.301616	0.501	0.446	2.41e-07	3
LAMTOR1	1.38e-11	0.319458	0.53	0.211	2.57e-07	10
COTL1	1.43e-11	0.526637	0.991	0.718	2.66e-07	10
R3HDM4	1.45e-11	0.408708	0.384	0.341	2.7e-07	1
PCNX1	1.45e-11	0.281932	0.327	0.244	2.71e-07	6
HNRNPK	1.6e-11	0.347523	0.464	0.439	2.99e-07	1
CD93	1.76e-11	0.35783	0.718	0.322	3.28e-07	10
PTEN	1.83e-11	0.376893	0.459	0.431	3.42e-07	1
ARPC4	1.85e-11	0.320214	0.803	0.358	3.44e-07	10
LYST	2.07e-11	0.315885	0.578	0.57	3.86e-07	5
TMEM91	2.27e-11	0.460605	0.296	0.243	4.22e-07	3
KIF1B	2.78e-11	0.271953	0.453	0.171	5.19e-07	10
NIN	2.84e-11	0.375527	0.401	0.348	5.29e-07	3
CARD16	3.03e-11	0.256888	0.445	0.36	5.64e-07	6
HIST1H2AC	3.2e-11	0.344872	0.418	0.358	5.97e-07	3
IFRD1	3.26e-11	0.28535	0.316	0.232	6.07e-07	6
DOK3	3.27e-11	0.253157	0.479	0.185	6.09e-07	10
CREB5	3.95e-11	0.437469	0.273	0.195	7.36e-07	8
VNN2	4.66e-11	0.286695	0.635	0.622	8.69e-07	5
SEMA4D	4.91e-11	0.508653	0.281	0.209	9.15e-07	8
ACTG1	4.95e-11	0.371242	0.785	0.74	9.22e-07	9
PCBP1	5.02e-11	0.421974	0.466	0.438	9.36e-07	5
MTDH	5.49e-11	0.252453	0.385	0.139	1.02e-06	10
CCNI	5.51e-11	0.321875	0.567	0.528	1.03e-06	3
CLEC4A	6.38e-11	0.507477	0.273	0.231	1.19e-06	1
CREBRF	6.68e-11	0.488812	0.289	0.233	1.25e-06	5
NCOA4	1.04e-10	0.512755	0.428	0.422	1.94e-06	4
CLIC1	1.05e-10	0.295526	0.521	0.482	1.97e-06	3
GNAI2	1.06e-10	0.308573	0.611	0.63	1.98e-06	5
CFLAR	1.07e-10	0.363573	0.602	0.563	2e-06	8
MBOAT7	1.14e-10	0.385531	0.369	0.315	2.12e-06	5
DAZAP2	1.18e-10	0.421527	0.525	0.555	2.2e-06	4
LAMTOR5	1.19e-10	0.326	0.624	0.276	2.21e-06	10
COTL1	1.34e-10	0.258504	0.695	0.722	2.49e-06	5
CKLF	1.49e-10	0.382331	0.546	0.545	2.79e-06	5
ZFP36L2	1.51e-10	0.397231	0.437	0.364	2.81e-06	8
STAT3	1.58e-10	0.454693	0.307	0.265	2.95e-06	1
FCN1	1.64e-10	0.440596	0.603	0.512	3.06e-06	9
CDA	1.74e-10	0.374342	0.653	0.602	3.24e-06	9
PECAM1	2.04e-10	0.481587	0.356	0.284	3.8e-06	8
DOCK8	2.08e-10	0.32662	0.42	0.369	3.88e-06	3
CSTA	2.09e-10	0.403042	0.379	0.329	3.89e-06	3
C4orf3	2.23e-10	0.625502	0.379	0.32	4.15e-06	8
AGFG1	3.24e-10	0.271501	0.556	0.235	6.03e-06	10
IQSEC1	3.3e-10	0.261359	0.288	0.212	6.14e-06	6
PTEN	3.38e-10	0.430407	0.485	0.431	6.29e-06	8
FRAT2	3.92e-10	0.279939	0.433	0.378	7.3e-06	3
CDV3	4.89e-10	0.405761	0.281	0.23	9.11e-06	3
CEBPB	4.98e-10	0.359923	0.932	0.546	9.28e-06	10
USP15	5.04e-10	0.397055	0.45	0.419	9.39e-06	5
ATP6V0E1	5.68e-10	0.383056	0.457	0.43	1.06e-05	5
UBE2D3	5.78e-10	0.460813	0.464	0.475	1.08e-05	4
CAP1	6.17e-10	0.323104	0.788	0.788	1.15e-05	9
PGK1	6.33e-10	0.358769	0.726	0.341	1.18e-05	10
GALNT1	9.1e-10	0.301489	0.359	0.137	1.7e-05	10
PNRC1	1.09e-09	0.322536	0.595	0.548	2.03e-05	8
PSME1	1.24e-09	0.455936	0.328	0.293	2.31e-05	1
UBR2	1.68e-09	0.50551	0.254	0.191	3.13e-05	8
CDC42EP3	1.79e-09	0.272991	0.641	0.291	3.33e-05	10
ELF1	1.91e-09	0.432632	0.253	0.212	3.56e-05	1
KCNJ15	1.97e-09	0.491465	0.261	0.208	3.67e-05	5
ITGAM	2.01e-09	0.30072	0.821	0.387	3.74e-05	10
FYB1	2.44e-09	0.384644	0.949	0.593	4.55e-05	10
ZNF106	2.56e-09	0.374361	0.381	0.335	4.77e-05	3
TMBIM6	2.96e-09	0.333703	0.491	0.489	5.53e-05	1
STXBP2	3.39e-09	0.485727	0.36	0.29	6.31e-05	6
YPEL3	3.4e-09	0.306701	0.57	0.521	6.34e-05	8
TNFRSF1B	3.63e-09	0.429277	0.387	0.324	6.77e-05	8
WNK1	3.79e-09	0.43501	0.292	0.255	7.06e-05	1
ORAI2	3.82e-09	0.301873	0.306	0.236	7.12e-05	6
PSAP	3.85e-09	0.264717	0.577	0.552	7.18e-05	3
MYL6	4.08e-09	0.334517	1	0.905	7.61e-05	10
TSEN34	4.12e-09	0.468821	0.254	0.189	7.69e-05	8
YWHAB	4.23e-09	0.260794	0.628	0.608	7.89e-05	3
IDS	4.29e-09	0.403953	0.372	0.33	7.99e-05	5
NEAT1	4.5e-09	0.381728	1	0.871	8.39e-05	10
ITGAM	4.82e-09	0.591305	0.444	0.388	8.98e-05	9
CSTB	5.11e-09	0.381236	0.37	0.33	9.52e-05	3
SF3B1	5.16e-09	0.415668	0.36	0.332	9.62e-05	1
PGD	5.5e-09	0.332037	0.435	0.391	0.000102541	3
CNPY3	5.67e-09	0.501971	0.336	0.3	0.000105615	5
ATP6V1G1	7.58e-09	0.56423	0.293	0.237	0.000141221	8
SLC40A1	8.03e-09	0.420056	0.304	0.26	0.000149764	3
SKAP2	8.13e-09	0.326152	0.532	0.506	0.000151504	3
FAM107B	8.26e-09	0.291872	0.65	0.301	0.000153941	10
NABP1	8.43e-09	0.558247	0.356	0.337	0.000157198	4
CD44	8.81e-09	0.307487	0.381	0.31	0.000164271	6
CST3	9.09e-09	0.499059	0.28	0.234	0.00016941	5
HIST1H2AC	9.31e-09	0.493325	0.391	0.362	0.000173595	5
TGFB1	9.6e-09	0.285084	0.49	0.449	0.00017892	3
TLR4	9.7e-09	0.503124	0.251	0.206	0.000180739	5
RAB5IF	9.81e-09	0.345174	0.364	0.319	0.000182797	3
PYGL	1e-08	0.423154	0.932	0.547	0.000187275	10
AKAP13	1.01e-08	0.511418	0.329	0.294	0.000188048	5
FCGR2A	1.04e-08	0.284149	0.468	0.419	0.000192981	5
CASP4	1.1e-08	0.590944	0.256	0.221	0.00020489	4
RXRA	1.14e-08	0.257222	0.314	0.243	0.000212755	6
IFRD1	1.17e-08	0.357477	0.282	0.234	0.000217237	3
SERF2	1.18e-08	0.412129	0.957	0.623	0.000219746	10
STK17B	1.25e-08	0.284481	0.429	0.385	0.000233111	3
IFNGR2	1.32e-08	0.328623	0.367	0.32	0.000245926	3
IQGAP1	1.34e-08	0.316852	0.607	0.668	0.000250158	4
NQO2	1.45e-08	0.296008	0.326	0.26	0.000269753	6
RNF130	1.45e-08	0.429023	0.403	0.381	0.000270492	5
ANKRD44	1.49e-08	0.448794	0.26	0.223	0.000277288	1
DENND3	1.56e-08	0.412353	0.254	0.216	0.000290045	1
RPL41	1.63e-08	0.267523	0.649	0.676	0.000303141	5
SLC6A6	1.68e-08	0.43273	0.326	0.264	0.000312386	8
WIPF1	1.72e-08	0.331581	0.551	0.514	0.000320033	8
GLIPR1	2.24e-08	0.443913	0.35	0.316	0.000417636	5
RASSF3	2.58e-08	0.500365	0.325	0.302	0.000480646	4
PLXNC1	2.62e-08	0.385873	0.403	0.387	0.0004878	1
SH3KBP1	3.05e-08	0.335903	0.35	0.308	0.000568475	3
ZDHHC18	3.29e-08	0.499676	0.283	0.227	0.000614066	8
ZDHHC18	3.41e-08	0.423006	0.263	0.226	0.000635786	1
ADAM8	3.51e-08	0.257224	0.284	0.219	0.000653644	6
BOD1L1	3.51e-08	0.31326	0.535	0.533	0.000655131	5
MGAM	3.68e-08	0.334243	0.398	0.358	0.000685793	3
GLIPR1	3.89e-08	0.295807	0.362	0.314	0.00072529	3
CCPG1	3.95e-08	0.273785	0.531	0.504	0.000735833	3
RPL39	4.25e-08	0.330313	0.73	0.688	0.000792849	9
FAM49B	4.79e-08	0.310096	0.494	0.493	0.000893325	1
IFNAR1	4.84e-08	0.406338	0.262	0.225	0.000901584	1
IL6R	4.99e-08	0.282679	0.389	0.345	0.000929243	3
ANPEP	5.47e-08	0.499218	0.286	0.249	0.0010191	5
LRRC25	5.72e-08	0.543292	0.27	0.24	0.00106707	4
GNAS	6.06e-08	0.292733	0.448	0.417	0.00112924	3
IL2RG	6.25e-08	0.414535	0.317	0.286	0.00116493	1
EIF2AK2	6.3e-08	0.294828	0.307	0.246	0.00117352	6
SDCBP	6.49e-08	0.341311	0.991	0.711	0.00121041	10
HNRNPU	7.27e-08	0.367306	0.394	0.377	0.00135551	1
YWHAB	7.93e-08	0.379184	0.624	0.609	0.00147857	9
CIR1	8.92e-08	0.536103	0.271	0.24	0.00166255	4
PLXNC1	9.01e-08	0.348603	0.44	0.385	0.00168036	8
FBXL5	9.23e-08	0.329108	0.4	0.365	0.00172049	3
LINC01506	9.31e-08	0.450635	0.282	0.226	0.00173459	8
PLAUR	1.03e-07	0.321029	0.275	0.231	0.00192064	3
XPO6	1.13e-07	0.394648	0.281	0.237	0.00210018	5
PFN1	1.15e-07	0.281461	0.796	0.78	0.00214605	9
HMGB1	1.17e-07	0.376221	0.476	0.475	0.00218303	5
PICALM	1.22e-07	0.417489	0.315	0.276	0.00226959	5
CELF2	1.24e-07	0.415785	0.471	0.466	0.00231901	5
CREBRF	1.25e-07	0.441406	0.294	0.234	0.00232455	8
CD37	1.25e-07	0.276757	0.45	0.412	0.00232963	3
ACTR3	1.27e-07	0.36821	0.983	0.56	0.00236701	10
PNISR	1.4e-07	0.425644	0.269	0.239	0.00260033	1
TMA7	1.42e-07	0.274699	0.549	0.564	0.00264852	1
PKN2	1.44e-07	0.417499	0.301	0.262	0.00268461	5
NUP214	1.5e-07	0.38431	0.419	0.396	0.00280435	5
IDS	1.55e-07	0.516803	0.345	0.333	0.00288461	4
EVI2A	1.56e-07	0.420294	0.257	0.223	0.00290836	1
MX2	1.67e-07	0.426052	0.254	0.218	0.00311497	4
LYST	1.7e-07	0.36667	0.531	0.576	0.00316553	4
RAB11FIP1	1.83e-07	0.301032	0.525	0.523	0.0034123	5
PRKAR1A	1.84e-07	0.332017	0.401	0.385	0.00343644	1
TET2	1.87e-07	0.596375	0.263	0.239	0.00349116	4
FKBP8	1.99e-07	0.288249	0.359	0.313	0.00371067	3
PTAFR	2.23e-07	0.434921	0.267	0.225	0.00416363	5
GLRX	2.24e-07	0.292824	0.476	0.451	0.00417971	3
PRR13	2.3e-07	0.275867	0.846	0.456	0.00427944	10
PILRA	2.5e-07	0.420707	0.283	0.243	0.00466062	5
CNBP	2.54e-07	0.382287	0.355	0.301	0.0047385	8
OSBPL8	2.77e-07	0.316305	0.481	0.476	0.00515806	1
HNRNPC	2.84e-07	0.517233	0.337	0.325	0.00529798	4
SYNE2	3.1e-07	0.35714	0.408	0.35	0.00577559	6
LGALS1	3.16e-07	0.609361	0.275	0.205	0.00589779	9
USP3	3.3e-07	0.370524	0.273	0.232	0.00614708	3
RAP1A	3.58e-07	0.528304	0.298	0.279	0.0066818	4
KCNJ15	3.96e-07	0.477421	0.263	0.21	0.00737531	8
PREX1	4.14e-07	0.401311	0.301	0.273	0.00771744	1
GLUL	4.32e-07	0.316475	0.353	0.308	0.00805382	5
EFHD2	4.39e-07	0.300778	0.574	0.549	0.00818179	8
RAB11FIP1	4.81e-07	0.309861	0.553	0.521	0.00895965	8
SPAG9	5.07e-07	0.391893	0.276	0.236	0.00945799	5
SLC2A3	5.09e-07	0.298062	0.504	0.475	0.00948038	3
DAZAP2	5.11e-07	0.263755	0.546	0.552	0.00952913	1
JPT1	5.15e-07	0.394474	0.316	0.289	0.00960153	1
CELF2	5.24e-07	0.301265	0.501	0.464	0.00977111	8
GAPDH	5.47e-07	0.344701	0.974	0.629	0.0101896	10
BOD1L1	5.47e-07	0.316332	0.53	0.533	0.0101936	1
R3HDM4	5.71e-07	0.412892	0.393	0.344	0.0106365	8
CASP4	5.98e-07	0.369384	0.255	0.221	0.0111531	1
WIPF1	6.82e-07	0.359475	0.492	0.519	0.0127077	4
OSBPL8	6.95e-07	0.363185	0.477	0.477	0.0129459	5
C4orf3	7.59e-07	0.533429	0.334	0.322	0.0141434	4
KIAA0319L	7.63e-07	0.387064	0.254	0.217	0.0142284	3
PAK1	7.72e-07	0.311633	0.34	0.303	0.0143961	3
NUP50	8.14e-07	0.33293	0.251	0.211	0.0151678	3
RNF213	9.15e-07	0.331281	0.268	0.235	0.0170602	1
SRPK1	9.17e-07	0.266625	0.251	0.199	0.0170895	6
PTPRE	9.31e-07	0.389387	0.368	0.356	0.0173608	1
LRRFIP1	1.09e-06	0.251171	0.638	0.631	0.0202755	8
RASSF3	1.09e-06	0.312	0.332	0.301	0.0203399	1
CEBPD	1.18e-06	0.388033	0.48	0.512	0.0220578	4
CDC42EP3	1.24e-06	0.30898	0.326	0.289	0.0231008	3
RPS9	1.49e-06	0.355941	0.515	0.495	0.0277103	8
NUMB	1.62e-06	0.515668	0.305	0.289	0.0301718	4
ABHD5	1.68e-06	0.424953	0.272	0.235	0.031315	5
FPR2	1.93e-06	0.588368	0.374	0.382	0.0360103	4
KLF2	2.06e-06	0.315576	0.521	0.517	0.0383731	5
RBM47	2.31e-06	0.349163	0.254	0.201	0.0430979	8
RBP7	2.31e-06	0.598747	0.37	0.32	0.0431294	9
RNF24	2.35e-06	0.252873	0.371	0.334	0.0438468	3
JUNB	2.38e-06	0.280998	0.582	0.594	0.0443107	5
RALBP1	2.4e-06	0.384821	0.296	0.27	0.0446508	1
RAC1	2.41e-06	0.311094	0.536	0.521	0.0449922	8
PPP1R18	2.42e-06	0.289038	0.448	0.424	0.0450414	3
SLC6A6	2.42e-06	0.52552	0.285	0.266	0.0450968	4
TMSB10	2.46e-06	0.399919	0.603	0.587	0.0458366	9
SSH2	2.74e-06	0.410815	0.252	0.203	0.0510045	8
RASSF5	2.75e-06	0.263112	0.302	0.263	0.0511766	3
RBM39	2.77e-06	0.33755	0.345	0.324	0.0516775	1
PKN2	2.8e-06	0.411366	0.312	0.263	0.052104	8
METTL9	2.85e-06	0.352051	0.312	0.279	0.0530345	3
DOCK8	2.88e-06	0.402178	0.388	0.374	0.0537653	5
SH3GLB1	3e-06	0.38662	0.356	0.336	0.055892	1
TNFRSF10C	3.13e-06	0.402689	0.277	0.228	0.0583069	8
GLIPR2	3.81e-06	0.262287	0.368	0.333	0.0710172	3
UBE2B	3.93e-06	0.266014	0.501	0.496	0.0732895	5
STK4	4.13e-06	0.347908	0.433	0.428	0.0770729	5
EVI2A	4.38e-06	0.342285	0.276	0.224	0.0815507	8
STK17A	4.41e-06	0.300384	0.292	0.255	0.0821701	3
DOCK5	4.46e-06	0.393307	0.27	0.235	0.0830818	5
RASSF2	4.5e-06	0.347786	0.398	0.381	0.0839323	5
NINJ1	4.92e-06	0.352394	0.261	0.223	0.0917572	5
IDS	5.52e-06	0.349378	0.353	0.331	0.102941	1
WAS	6.02e-06	0.372973	0.365	0.33	0.112131	8
ARID4B	6.3e-06	0.250354	0.27	0.219	0.117352	6
SH3KBP1	6.3e-06	0.400254	0.333	0.311	0.117378	5
CAPZA2	8.04e-06	0.350976	0.339	0.322	0.149911	1
MBP	9.09e-06	0.450587	0.368	0.373	0.169371	4
DDX5	9.23e-06	0.303689	0.458	0.462	0.171974	1
ZDHHC18	9.34e-06	0.346824	0.261	0.227	0.174099	5
NUMB	9.36e-06	0.327864	0.333	0.288	0.174539	8
PKN2	9.53e-06	0.518934	0.279	0.265	0.177715	4
HSD17B11	1.08e-05	0.295473	0.344	0.313	0.201787	3
TYMP	1.14e-05	0.429836	0.393	0.399	0.212002	4
HCK	1.23e-05	0.492607	0.294	0.281	0.229829	4
SPI1	1.32e-05	0.393964	0.45	0.483	0.246041	4
CELF2	1.35e-05	0.415217	0.441	0.47	0.251208	4
PCBP1	1.44e-05	0.283359	0.441	0.441	0.267835	1
TUBA4A	1.44e-05	0.554138	0.383	0.356	0.268771	9
FCGRT	1.46e-05	0.391187	0.341	0.299	0.272378	8
TNFRSF1A	1.51e-05	0.332739	0.268	0.233	0.281607	5
MIDN	1.55e-05	0.549635	0.283	0.271	0.288056	4
ATP6V1B2	1.65e-05	0.409163	0.308	0.267	0.308474	8
MARCKS	1.89e-05	0.516918	0.339	0.304	0.352044	8
JUND	1.95e-05	0.274383	0.415	0.369	0.363115	8
TET2	2.24e-05	0.345711	0.284	0.239	0.417305	8
BCL2A1	2.32e-05	0.408294	0.382	0.381	0.432252	1
CAT	2.37e-05	0.343414	0.256	0.224	0.441965	3
SLC11A1	2.55e-05	0.489907	0.356	0.36	0.474756	4
LRRC25	2.57e-05	0.400019	0.282	0.241	0.478327	8
RSBN1L	2.58e-05	0.405997	0.25	0.222	0.480767	5
CD53	2.78e-05	0.33098	0.374	0.34	0.517469	8
PAK2	2.81e-05	0.275921	0.461	0.467	0.522979	1
GNG5	2.89e-05	0.352693	0.439	0.408	0.538359	8
ANXA11	3.08e-05	0.282149	0.392	0.368	0.5744	3
LCP2	3.4e-05	0.37443	0.258	0.216	0.633309	8
JPT1	3.4e-05	0.512464	0.298	0.292	0.633318	4
DOCK5	3.44e-05	0.340933	0.281	0.236	0.64168	8
TYMP	3.54e-05	0.295251	0.407	0.397	0.65972	1
HEBP2	3.64e-05	0.278862	0.363	0.339	0.677847	3
IL6R	3.65e-05	0.397041	0.361	0.349	0.679888	5
NCF4	3.74e-05	0.262776	0.416	0.403	0.697111	3
SEC62	3.75e-05	0.27022	0.405	0.387	0.698299	3
CD46	3.77e-05	0.285187	0.527	0.512	0.702645	8
CREBBP	3.82e-05	0.289972	0.278	0.246	0.712597	3
IGSF6	4.07e-05	0.360338	0.445	0.475	0.757777	4
SPI1	4.07e-05	0.303658	0.495	0.478	0.759184	8
SKAP2	4.1e-05	0.340464	0.49	0.511	0.765028	5
QKI	4.14e-05	0.34	0.275	0.231	0.772092	8
LILRB3	4.19e-05	0.357129	0.407	0.375	0.780739	8
G0S2	4.23e-05	0.669648	0.254	0.239	0.787849	4
OSBPL8	4.34e-05	0.390061	0.45	0.48	0.80834	4
ADD3	4.51e-05	0.562215	0.362	0.328	0.840667	9
MME	4.78e-05	0.302426	0.416	0.372	0.891163	8
LYST	4.82e-05	0.264277	0.573	0.571	0.898262	8
PIP4P2	4.95e-05	0.276606	0.307	0.278	0.92246	3
PRDX5	4.97e-05	0.331809	0.297	0.268	0.925767	3
H2AFZ	5.08e-05	0.330689	0.339	0.328	0.946957	1
MAP1LC3B	5.21e-05	0.307579	0.313	0.297	0.971712	1
TMEM59	8.15e-05	0.3366	0.275	0.256	1	1
SRSF5	0.000110531	0.360631	0.267	0.248	1	1
PCBP2	0.000138906	0.329275	0.27	0.251	1	1
ACAP2	0.000264844	0.300415	0.419	0.426	1	1
VAMP2	0.000308209	0.284286	0.253	0.232	1	1
N4BP2L2	0.000405708	0.338302	0.331	0.323	1	1
WAS	0.000431498	0.254224	0.342	0.331	1	1
OGA	0.000456422	0.282817	0.304	0.289	1	1
RPS27A	0.00054119	0.305935	0.413	0.423	1	1
TNFSF10	0.000631024	0.251298	0.317	0.304	1	1
ARRB2	0.000736385	0.27396	0.382	0.384	1	1
MBNL1	0.000916454	0.313552	0.317	0.311	1	1
PRRC2C	0.00218629	0.287285	0.278	0.268	1	1
TNRC6B	0.00306388	0.310504	0.258	0.247	1	1
KDM6B	0.00388334	0.317521	0.327	0.33	1	1
NADK	0.00448932	0.256966	0.323	0.318	1	1
PTPN6	0.0046954	0.253369	0.388	0.399	1	1
NOP10	0.00754386	0.27232	0.387	0.397	1	1
SOS2	5.61e-05	0.293461	0.304	0.276	1	3
PLP2	6.27e-05	0.376331	0.255	0.228	1	3
KLF13	7.81e-05	0.279928	0.253	0.222	1	3
APLP2	8.1e-05	0.288418	0.328	0.304	1	3
VAPA	9.56e-05	0.278242	0.366	0.344	1	3
TLE4	0.000103359	0.28413	0.28	0.249	1	3
PPP1CA	0.000148795	0.298239	0.3	0.274	1	3
GPAT3	0.000149795	0.374943	0.252	0.227	1	3
ACOX1	0.000166358	0.274254	0.271	0.241	1	3
NACA	0.000175192	0.276233	0.406	0.394	1	3
EHD1	0.000191695	0.337054	0.284	0.259	1	3
APMAP	0.000216928	0.310211	0.305	0.283	1	3
KIAA1109	0.000224829	0.280868	0.278	0.253	1	3
REEP5	0.000575806	0.31123	0.272	0.251	1	3
LAMTOR5	0.00210504	0.289547	0.292	0.276	1	3
S1PR4	0.00299144	0.267938	0.28	0.263	1	3
CFP	0.00547423	0.276744	0.289	0.277	1	3
ATP2A3	0.00551911	0.275996	0.285	0.271	1	3
RAD21	0.0061392	0.252125	0.297	0.284	1	3
RPS9	6.63e-05	0.362384	0.456	0.502	1	4
CD93	9.13e-05	0.48694	0.328	0.325	1	4
PCBP1	0.000112487	0.380169	0.415	0.444	1	4
CNBP	0.000154797	0.444306	0.306	0.305	1	4
DDX3X	0.000170681	0.42114	0.399	0.422	1	4
ARHGAP26	0.000173348	0.540515	0.255	0.244	1	4
SH3GLB1	0.000244194	0.461613	0.333	0.34	1	4
TNFSF10	0.000330477	0.4306	0.31	0.305	1	4
VSIR	0.000358618	0.373016	0.443	0.481	1	4
TAPBP	0.00039801	0.474478	0.28	0.275	1	4
CDC42SE1	0.00082603	0.424671	0.354	0.371	1	4
CTBS	0.000865591	0.431551	0.299	0.304	1	4
PICALM	0.00183601	0.446153	0.28	0.28	1	4
RGS18	0.00296108	0.402651	0.405	0.441	1	4
PLXNC1	0.00305603	0.348896	0.368	0.391	1	4
PTEN	0.0058072	0.346562	0.406	0.439	1	4
NRBF2	0.0058958	0.408436	0.335	0.353	1	4
SARAF	0.00646171	0.454353	0.271	0.274	1	4
LTB	0.00685682	0.343796	0.448	0.506	1	4
RAP1B	0.00709223	0.252916	0.225	0.288	1	4
PCNX1	6.51e-05	0.416636	0.271	0.248	1	5
VSIR	9.05e-05	0.291743	0.472	0.477	1	5
NRBF2	9.23e-05	0.356106	0.362	0.35	1	5
SMIM25	0.000127562	0.269314	0.297	0.264	1	5
FKBP8	0.000138928	0.356336	0.333	0.317	1	5
RAB5IF	0.000145639	0.40255	0.33	0.324	1	5
CIR1	0.000154725	0.254538	0.272	0.24	1	5
DDX17	0.000155082	0.26289	0.511	0.53	1	5
CD93	0.000165808	0.395571	0.336	0.324	1	5
FRAT2	0.000219683	0.366309	0.384	0.384	1	5
RALBP1	0.000288184	0.393852	0.29	0.272	1	5
GLRX	0.000426262	0.319641	0.44	0.455	1	5
FMNL1	0.000469734	0.310577	0.399	0.397	1	5
[truncated: 92 more rows]
